# Supplementary material for: Human endothelial cells display a rapid tensional stress increase in response to tumor necrosis factor-α
Source: PLoS One. 2022 Jun 24;17(6):e0270197. doi: 10.1371/journal.pone.0270197 (PMC9232152; doi:10.1371/journal.pone.0270197)
Supplement: S2 File — (ZIP) [file pone.0270197.s008.zip]

Archive with 22 entries (22 files):
- Comment.txt
- Control_experiment(Fig3C,D).xlsx
- correlation_curves(Fig5E).xlsx
- correlation_length_time_evolution(Fig5F).xlsx
- Different_TNF_alpha_concentrations_normalized(Fig6A,B).xlsx
- Different_TNF_alpha_concentrations_unnormalized(S5FigA,B).xlsx
- FLOW_condition_TNF_alpha_normalized(Fig4A,B).xlsx
- FLOW_condition_TNF_alpha_unnormalized(Fig4C,D).xlsx
- Internal_shear_stress_no_flow_condition_TNF_alpha(S7Fig).xlsx
- No_flow_condition_TNF_alpha_normalized(Fig3A,B,Fig4A,B).xlsx
- No_flow_condition_TNF_alpha_unnormalized(Fig4C,D).xlsx
- Rac1_inhibitor_normalized(Fig7C,D).xlsx
- Rac1_inhibitor_unnormalized(S6FigC,D).xlsx
- Radial_Profiles(Fig1C).xlsx
- RatioEdgeVsInnerCells_tractionstress_no_flow_vs_flow(S4_Fig).xlsx
- ROCK_inhibitor_internal_stress_normalized(Fig7B).xlsx
- ROCK_inhibitor_internal_stress_unnormalized(S6FigB).xlsx
- ROCK_inhibitor_traction_stress_normalized(Fig7A).xlsx
- ROCK_inhibitor_traction_stress_unnormalized(S6FigA).xlsx
- Single_cells_TNF_alpha_normalized(Fig6C,D).xlsx
- Single_cells_TNF_alpha_unnormalized(S5FigC,D).xlsx
- Stained_cells_1h_TNF-alpha(Fig2B).xlsx
