# Supplementary material for: Human endothelial cells display a rapid tensional stress increase in response to tumor necrosis factor-α
Source: PLoS One. 2022 Jun 24;17(6):e0270197. doi: 10.1371/journal.pone.0270197 (PMC9232152; doi:10.1371/journal.pone.0270197)
Supplement: S2 File — (ZIP) [file pone.0270197.s008.zip › Comment.txt]

Missing data points were not evaluated because of clear artifacts in the derived deformation/stress fields 
caused by bubbles in the immersion oil that temporarily crossed the field of view and distorted the raw images.

Absolute values are given in Pascal (Pa) where not stated otherwise.
