# Supplementary material for: Human endothelial cells display a rapid tensional stress increase in response to tumor necrosis factor-α
Source: PLoS One. 2022 Jun 24;17(6):e0270197. doi: 10.1371/journal.pone.0270197 (PMC9232152; doi:10.1371/journal.pone.0270197)
Supplement: S2 File — (ZIP) [file pone.0270197.s008.zip › Control_experiment(Fig3C,D).xlsx]

## Sheet: normalized_traction_stress
																											time [min]	mean	std	SEM
1.02227	1.00642	1.0248	1.0049	1.02042	0.93447	1.02364	1.02794	0.99518	0.98466	--	0.9827	1.0413	--	0.96575	1.06509	0.99333	0.9674	1.04975	0.9802	0.98848	--	--	1.03168	1.0127	1.0386	1.00377	-84	1.00719	0.03052	0.00636
0.98266	0.9712	0.99665	0.99406	0.99491	0.93727	0.9702	0.9622	1.00941	1.01489	--	1.02122	1.02953	--	0.97839	1.00029	0.99051	0.97633	0.98348	0.91143	0.97724	--	--	1.00611	0.99565	1.04953	0.99623	-80	0.9891	0.0291	0.00607
0.99117	1.01435	1.01198	1.00163	1.08474	1.02364	0.97414	1.01355	0.98722	1.00431	--	0.99611	0.9746	--	0.94008	1.0097	1.01236	0.97516	0.99207	1.04281	1.00821	--	0.99374	0.99306	0.98337	1.01598	--	-76	1.00191	0.02765	0.00576
0.94543	1.0497	0.97857	1.00265	0.99396	0.9816	0.98357	0.98546	0.99795	1.00202	--	1.02135	0.96722	--	0.99103	0.97724	1.02354	1.00595	0.9786	1.05464	1.02627	1.01515	1.01707	0.98116	1.00594	1.02738	--	-72	1.00056	0.02578	0.00526
1.03627	0.9726	0.9854	1.0025	0.96145	1.0269	1.0149	1.00148	1.00015	0.98945	0.97939	1.00137	0.98178	1.01362	1.05212	0.96557	1.02249	1.04195	0.99557	1.01784	1.00904	0.99273	0.99959	0.9848	1.00401	0.96392	--	-68	1.00065	0.02362	0.00463
1.02221	0.98572	1.0026	0.99426	0.94452	1.09612	1.03354	1.00937	1.01009	1.00467	1.02061	0.97725	1.00559	0.98638	1.07263	0.98212	0.95777	1.03321	1.00052	0.99308	0.99077	0.99211	0.98961	1.00318	0.99833	0.90458	--	-64	1.00042	0.03658	0.00717
0.9935	1.02667	1.0391	1.0722	1.00743	1.10056	1.0027	0.9481	1.01777	1.025	1.01306	0.91132	0.95345	0.97031	1.03954	1.06799	1.01771	1.05572	1.1383	1.02352	0.998	0.99884	1.10223	1.03817	1.0261	0.98207	1.01044	-56	1.02147	0.04893	0.00942
0.97551	1.02906	0.97651	1.03753	1.00554	1.0531	1.03759	0.98668	0.97931	1.00019	0.97349	1.04317	0.96755	0.92947	1.03257	1.07562	1.01666	1.06622	1.14974	0.98072	0.96396	0.97302	1.02926	0.99119	0.97206	0.92858	0.9787	-52	1.00567	0.04785	0.00921
1.00142	1.06848	0.96806	1.05711	0.9853	1.05076	0.95747	1.00566	0.94294	1.00884	0.99518	1.02523	0.98564	0.93062	1.02032	1.02689	1.00686	1.04861	1.15585	0.98561	0.93669	0.95006	1.02081	1.00514	0.95818	0.91229	0.95737	-48	0.99879	0.05146	0.0099
1.01941	1.09511	0.98997	1.08099	0.98121	1.06881	0.98341	0.95013	0.94565	1.01749	1.0216	1.05862	0.97121	0.93834	0.99097	1.02632	0.99218	1.02317	1.1911	1.02373	0.92378	0.93846	1.04001	0.96891	0.95732	0.90757	0.98001	-44	1.00317	0.06103	0.01175
1.02322	1.08	0.9517	1.04786	0.93712	1.02514	1.01692	1.0222	0.95643	1.01155	1.01041	1.05165	0.95757	0.94784	0.9433	1.01345	0.99658	0.98403	1.13182	1.04455	0.94226	0.96374	1.04875	0.95816	0.96879	0.91987	0.9845	-40	0.99776	0.05021	0.00966
1.05586	1.05956	0.99464	1.07291	0.98893	1.04209	1.02102	1.02388	0.98897	1.01207	1.0023	1.05533	0.92446	0.95441	0.93615	1.01189	1.02784	0.98612	1.14391	1.03719	0.9484	0.97913	1.06123	0.96544	0.96938	0.94178	0.99232	-36	1.0073	0.04973	0.00957
1.07552	1.03885	0.96143	1.05445	0.99066	1.06268	0.99066	1.02823	0.98919	1.03709	0.9478	1.05665	0.91814	0.95026	0.9495	1.02958	1.05347	1.0064	1.15003	1.08219	0.95225	0.99165	1.03627	0.96518	0.97115	0.92715	0.96458	-32	1.0067	0.05541	0.01066
0.97628	1.01914	0.99041	1.02198	1.01207	1.06412	1.03754	1.03409	0.98953	1.07373	0.9392	1.02766	0.87698	0.94882	0.9911	0.97059	1.05949	0.99342	1.19649	1.09765	0.95194	1.01484	1.06526	0.98542	0.97656	0.93169	0.95462	-28	1.00743	0.0625	0.01203
0.9767	1.03972	0.93814	0.98409	0.97302	0.99835	0.99215	1.04169	0.99992	1.07899	0.94645	1.01721	0.85909	0.94813	1.00497	0.98636	1.08664	0.95859	1.1946	1.04765	0.96152	1.05017	1.06085	1.01091	0.97892	0.95246	0.97672	-24	1.00237	0.06238	0.012
0.92327	1.02533	0.97744	0.99544	1.07372	1.0108	1.04979	1.08515	1.03969	1.06914	1.00593	0.96318	0.88236	0.91858	0.98884	0.98579	1.01475	0.92709	1.17909	1.03251	0.98577	1.0351	1.13343	1.02538	1.00294	0.96691	0.98886	-20	1.0106	0.06434	0.01238
1.01709	1.11022	1.02495	0.94533	1.0527	0.99131	1.0328	1.02074	1.07962	1.02693	0.98928	0.99992	0.87498	0.92515	0.99774	1.01296	1.02823	0.92709	1.15884	1.01737	0.98801	1.03007	1.1439	1.07342	1.00037	0.95431	0.96886	-16	1.01452	0.06359	0.01224
0.91999	1.01521	0.95313	1.016	1.01365	1.00011	1.01996	1.01285	1.0206	1.03214	1.01982	0.99052	0.88436	0.94847	0.97375	0.98749	1.10156	0.91345	1.2088	1.07404	1.0018	1.00982	1.15206	1.06649	1.01178	0.92231	0.95589	-12	1.00837	0.07055	0.01358
0.91785	1.05889	0.9095	0.94609	1.04994	1.01451	1.05123	1.00705	0.9971	1.07451	0.96734	1.04606	0.90138	0.97434	1.01219	1.01968	1.01991	0.93876	1.20523	1.08324	0.98603	1.0034	1.17626	1.09233	1.00642	0.89533	0.94988	-8	1.01128	0.07581	0.01459
0.94984	1.05536	0.90046	0.90994	1.05955	1.05447	1.03237	1.03473	1.01557	1.04897	0.98191	1.03482	0.88243	1.00377	0.99174	1.03304	0.94285	0.9173	1.18484	1.0037	0.98655	1.04267	1.19306	1.06427	1.01495	0.90279	0.98224	-4	1.0083	0.07528	0.01449
1.06629	1.10816	0.97882	0.95637	1.1219	1.09528	1.04564	1.07395	1.01162	1.07858	1.03204	1.02589	0.88496	1.01063	1.01974	1.05964	1.00691	1.03471	1.32888	0.97752	0.97724	1.06904	1.23569	1.17846	1.02342	0.92787	0.98038	4	1.0485	0.09208	0.01772
1.12871	1.14018	1.01124	0.99135	1.16111	1.24683	1.06402	1.09392	0.99315	1.16942	1.08642	1.03864	0.9359	1.13297	1.07746	1.125	1.0713	1.08755	1.391	1.12546	1.05261	1.16204	1.19853	1.17997	1.08121	0.9678	1.00196	8	1.10058	0.09487	0.01826
1.16707	1.16582	1.09819	1.06115	1.26306	1.28196	1.12533	1.15072	1.04121	1.28501	1.15665	1.07426	0.98623	1.24478	1.15299	1.20676	1.09788	1.16771	1.47293	1.15327	1.09316	1.19173	1.27035	1.20741	1.13015	1.02404	1.01719	12	1.15878	0.10353	0.01992
1.29174	1.2551	1.1621	1.10482	1.32959	1.31247	1.15724	1.15751	1.08052	1.26537	1.22712	1.12632	1.02115	1.28746	1.2082	1.28527	1.10036	1.18474	1.59549	1.22561	1.15697	1.31249	1.38028	1.29265	1.20847	1.11549	1.04991	16	1.21831	0.11933	0.02296
1.31003	1.21688	1.15793	1.16644	1.30621	1.28646	1.18468	1.12334	1.06838	1.26432	1.25065	1.18948	1.08093	1.30198	1.23252	1.32969	1.11355	1.19524	1.64064	1.26042	1.2425	1.40827	1.47678	1.39733	1.28722	1.23017	1.10981	20	1.25303	0.12611	0.02427
1.3388	1.23606	1.21536	1.10278	1.30817	1.22564	1.12144	1.09084	1.04765	1.26771	1.27554	1.21433	1.09669	1.29668	1.24742	1.36039	1.13836	1.23503	1.68994	1.33565	1.29866	1.42281	1.49963	1.43223	1.336	1.22116	1.11178	24	1.26544	0.14143	0.02722
1.30431	1.24711	1.17773	1.09659	1.29251	1.19546	1.08868	1.08109	1.01111	1.27235	1.28776	1.21525	1.10101	1.27168	1.25716	1.39894	1.11035	1.24272	1.71252	1.32503	1.24921	1.39814	1.49166	1.44368	1.2988	1.26241	1.11162	28	1.25722	0.14851	0.02858
1.2778	1.23446	1.1541	1.03083	1.29841	1.20433	1.05832	1.0779	1.00168	1.26552	1.28002	1.20795	1.07528	1.24397	1.25	1.37553	1.13913	1.20998	1.67479	1.35321	1.24099	1.384	1.49761	1.45469	1.28867	1.25477	1.10145	32	1.24576	0.15055	0.02897

## Sheet: normalized_internal_stress
																											time [min]	mean	std	SEM
1.14485	1.52734	1.07128	1.05506	0.95053	1.03778	1.06374	0.99146	1.01742	1.05589	--	1.03018	1.0131	--	1.01785	1.05634	1.02739	0.98222	1.06425	1.05467	1.0088	--	--	1.0744	1.01357	1.04978	1.02199	-84	1.05782	0.10939	0.02281
0.98503	1.00934	1.00106	0.99726	0.9935	1.02022	0.95825	1.00045	1.0292	1.01938	--	1.04045	1.02249	--	0.99549	1.04527	0.99715	0.9771	1.0178	0.9281	0.99446	--	--	1.02404	1.00597	1.04929	0.97801	-80	1.00388	0.02795	0.00583
1.03785	0.8197	1.0166	1.00763	1.05347	0.96137	1.024	1.01154	0.96615	0.98675	--	0.97228	0.98023	--	0.98713	1.01797	1.0077	0.97535	1.01167	1.02772	1.03785	--	1.02481	1.02786	1.03976	1.01398	--	-76	1.00041	0.04694	0.00979
0.89826	0.93726	0.96255	1.01177	1.03616	0.99288	0.96293	0.96872	1.03047	0.99324	--	0.99585	0.97571	--	0.97395	0.96253	1.0222	1.01159	0.98552	1.07841	1.03947	1.05239	1.07684	0.98688	1.03699	0.96522	--	-72	0.99824	0.04327	0.00883
1.03489	0.81799	0.95746	0.99973	1.00571	0.99752	0.98546	1.00472	0.99032	0.96977	0.96565	0.97058	0.98604	1.09295	1.0135	0.96475	1.00895	1.02417	0.97021	0.98282	0.97685	0.96839	0.90456	0.92204	0.96673	0.97658	--	-68	0.97917	0.04845	0.0095
0.89913	0.88837	0.99104	0.92855	0.96063	0.99022	1.00561	1.02312	0.96643	0.97498	1.03435	0.99066	1.02243	0.90705	1.01208	0.95314	0.93661	1.02958	0.95056	0.92827	0.94257	0.97922	0.99379	0.96478	0.93698	0.94514	--	-64	0.96751	0.04078	0.008
0.92567	1.20215	1.08516	1.07552	1.01139	1.1296	1.11463	1.00344	1.01233	1.08352	1.06206	1.16536	1.1468	1.15777	1.11135	1.04611	1.14179	1.09732	1.15458	1.16103	1.16194	1.17359	1.09613	1.03671	1.17553	1.15853	1.16817	-56	1.10586	0.067	0.01289
0.77748	0.94063	0.76804	0.96742	0.97389	1.06192	1.08918	0.98607	0.93132	1.03965	0.93433	1.12029	1.11112	1.11929	0.99264	0.96063	1.07296	1.03646	1.12583	0.96565	1.02195	0.99163	0.91491	1.13135	1.02661	1.05651	1.04543	-52	1.00604	0.09354	0.018
1.04208	0.95832	0.92977	0.89525	0.89225	1.03387	0.94779	0.90115	0.9157	0.95443	0.92331	1.02897	1.03624	1.07643	0.94697	0.86399	1.03739	0.9896	1.13012	0.85684	0.92014	0.98378	0.82695	1.05536	0.92038	0.96635	0.96466	-48	0.96289	0.07316	0.01408
0.89666	1.08938	0.79177	0.9035	0.92089	1.02214	1.03761	0.92873	0.93251	0.95057	0.94328	1.07389	1.03277	1.06335	0.93009	0.78593	1.00932	0.93315	1.1176	0.82744	0.87942	0.93076	0.79314	1.01833	0.87669	0.93409	0.94877	-44	0.9471	0.09058	0.01743
0.83711	1.01415	0.9012	0.92814	0.91937	1.03701	1.11171	0.95787	0.90679	0.91669	0.92498	0.97273	0.97085	1.0514	0.84839	0.76529	0.96176	0.8959	1.05246	0.83418	0.92927	0.94214	0.81838	1.02302	0.92862	0.97613	0.968	-40	0.9405	0.07915	0.01523
1.07742	0.88678	0.81318	0.94395	0.96782	1.02432	1.12344	1.02983	0.89801	0.91981	0.91054	1.01087	0.96707	1.01471	0.83862	0.77139	0.95149	0.87746	1.05399	0.83541	0.96579	0.95514	0.7869	1.07152	0.96037	0.97988	0.98858	-36	0.94905	0.09035	0.01739
1.03338	1.15155	0.83524	0.95368	0.95066	1.04963	1.04201	0.98938	0.91646	0.94621	0.8588	1.01914	0.98435	0.98145	0.81821	0.81319	1.0049	0.87336	1.06711	0.9057	0.9457	0.97929	0.70607	0.9971	0.93891	1.00457	0.99273	-32	0.95403	0.09299	0.0179
0.87214	1.2282	0.77842	0.92704	0.97856	1.01423	1.14794	0.98332	0.88793	0.91394	0.81304	0.97966	0.95477	1.00681	0.84192	0.78003	0.97418	0.87896	1.09717	0.8949	0.92197	0.93952	0.751	1.00132	0.91692	0.96535	0.93494	-28	0.94015	0.10736	0.02066
0.9122	0.97974	0.82819	0.91461	0.9608	0.97065	1.02002	1.00432	0.90768	0.91733	0.78254	0.94181	0.91901	0.99307	0.81152	0.73676	0.93163	0.8081	1.08932	0.88243	0.95305	0.90161	0.76905	0.96504	0.94641	1.01414	0.9635	-24	0.91943	0.08414	0.01619
0.94599	0.93893	0.9999	0.89913	1.0131	1.08013	1.12728	1.02629	0.89203	0.87015	0.8553	0.91668	0.89684	0.93392	0.82922	0.73091	0.90023	0.7854	1.13778	0.88032	0.98995	1.00029	0.81509	1.041	0.973	1.02507	0.95118	-20	0.94278	0.09882	0.01902
1.07732	1.1049	1.12948	0.91587	0.94507	0.95184	1.0081	0.9635	0.91696	0.86976	0.83301	0.96231	0.89233	0.93041	0.83391	0.76929	0.89528	0.78854	1.16376	0.84465	0.97214	0.88927	0.87067	1.01845	0.96935	0.97369	0.88427	-16	0.93978	0.09842	0.01894
1.06582	1.46868	1.00112	0.89472	0.98186	1.01475	1.08342	1.00983	0.9067	0.8755	0.84135	0.9824	0.91754	0.96483	0.84051	0.72299	0.8811	0.77554	1.17268	0.90037	0.99297	0.89045	0.80339	1.09249	0.98939	0.87885	0.95728	-12	0.9595	0.14391	0.02769
1.04011	1.3434	0.89411	0.90197	1.05589	0.99118	1.08549	0.99658	0.90851	0.90619	0.78047	1.01047	0.92635	0.9635	0.8637	0.68713	0.86545	0.76164	1.11901	0.87773	0.95646	0.91901	0.80737	0.97827	0.95241	0.88998	0.97479	-8	0.94286	0.12656	0.02436
1.05404	1.26307	0.78174	0.85487	1.08899	1.02239	1.05885	0.99882	0.94032	0.88336	0.7588	0.95306	0.8083	0.89697	0.75745	0.63046	0.8088	0.7717	1.0716	0.80364	0.97759	1.04991	0.83575	1.09173	0.96723	0.89711	1.00387	-4	0.92705	0.1403	0.027
1.19033	1.19357	0.95582	1.02072	1.19133	1.20355	1.19168	1.18949	1.04387	0.94677	0.90756	1.1039	0.95355	1.16179	0.89542	0.83356	0.96025	1.0106	1.27899	1.01318	1.07652	1.26093	1.09086	1.19239	1.13707	0.98629	1.11841	4	1.07809	0.1217	0.02342
0.99971	1.07951	0.92572	0.97605	1.27327	1.35509	1.30104	1.22057	1.06622	0.9367	0.87817	1.0492	0.90803	1.11113	0.89132	0.80383	0.923	0.98702	1.23698	1.08469	1.16894	1.1549	0.84356	1.07525	1.14265	0.95313	0.99453	8	1.04964	0.14641	0.02818
1.22107	1.39245	1.04792	1.11641	1.35529	1.50832	1.43945	1.3707	1.19137	1.03724	0.94732	1.11611	1.00145	1.29129	1.01842	0.96353	0.97221	1.14894	1.37852	1.06626	1.12065	1.10745	0.83894	1.12102	1.09396	0.98438	0.98353	12	1.14201	0.17286	0.03327
1.25261	1.49663	1.133	1.22102	1.48216	1.60377	1.55848	1.37932	1.24811	1.13153	1.1282	1.31841	1.16135	1.39993	1.18865	1.16189	1.08759	1.32707	1.54283	1.23433	1.2559	1.28395	1.01789	1.30895	1.23939	1.11012	1.06719	16	1.27186	0.15918	0.03063
1.24366	1.64812	1.09739	1.31245	1.47109	1.60796	1.56596	1.35343	1.27496	1.23919	1.25493	1.4981	1.32175	1.55152	1.32823	1.29808	1.22183	1.40643	1.68513	1.30955	1.37989	1.42536	1.17378	1.45944	1.36129	1.24185	1.12597	20	1.36509	0.15514	0.02986
1.25837	1.69131	1.26354	1.27684	1.43049	1.48181	1.53121	1.29786	1.23171	1.25594	1.39429	1.61924	1.40032	1.60735	1.39189	1.37998	1.27166	1.51417	1.70343	1.46275	1.45251	1.43611	1.17139	1.53194	1.43064	1.23666	1.16433	24	1.40325	0.1515	0.02916
1.22889	1.77788	1.11253	1.24251	1.36735	1.41466	1.49254	1.23932	1.18695	1.26915	1.44669	1.68041	1.45437	1.62466	1.38656	1.42774	1.21396	1.49911	1.66771	1.43632	1.4383	1.45138	1.18707	1.56543	1.42226	1.29934	1.17802	28	1.39671	0.17172	0.03305
1.20895	1.8302	1.07668	1.21925	1.38315	1.40896	1.35331	1.15728	1.17416	1.17874	1.35404	1.56868	1.34865	1.51779	1.35139	1.35021	1.21246	1.35535	1.57199	1.41452	1.43508	1.42143	1.14738	1.41666	1.42824	1.28265	1.13888	32	1.34467	0.16466	0.03169

## Sheet: absolute_traction_stress
																											time [min]	mean	std	SEM
171.62	151.16	208.61	196.51	129.61	143.36	192.15	177.15	176.2	188.93		149.51	156.59		149.73	150.58	207.8	148.31	144.15	186.44	189.9			116.19	188.91	173.98	243.84	-84	171.358	29.4888	6.14885
164.97	145.87	202.88	194.39	126.37	143.79	182.12	165.82	178.72	194.73		155.37	154.82		151.69	141.42	207.21	149.68	135.05	173.36	187.74			113.31	185.73	175.81	242.01	-80	168.385	29.6096	6.17402
166.4	152.35	206	195.87	137.78	157.04	182.86	174.67	174.79	192.7		151.55	146.56		145.75	142.75	211.78	149.5	136.23	198.35	193.69		103.5	111.84	183.44	170.19		-76	164.591	28.9399	6.03439
158.72	157.66	199.2	196.07	126.25	150.59	184.63	169.83	176.69	192.26		155.39	145.45		153.65	138.16	214.12	154.22	134.38	200.6	197.16	131.31	105.93	110.5	187.65	172.1		-72	163.022	29.7686	6.07649
173.97	146.08	200.59	196.04	122.12	157.54	190.51	172.59	177.08	189.85	159.4	152.35	147.64	175.97	163.12	136.51	213.9	159.74	136.71	193.6	193.85	128.41	104.11	110.91	187.29	161.47		-68	163.513	28.8142	5.65094
171.61	148.05	204.09	194.43	119.97	168.16	194.01	173.95	178.84	192.77	166.11	148.68	151.22	171.24	166.3	138.85	200.36	158.4	137.39	188.89	190.34	128.33	103.07	112.98	186.23	151.53		-64	163.3	27.958	5.48302
166.79	154.2	211.52	209.67	127.96	168.84	188.22	163.39	180.2	196.67	164.88	138.65	143.38	168.45	161.17	150.99	212.9	161.85	156.31	194.68	191.73	129.2	114.8	116.92	191.41	164.51	245.46	-56	169.435	31.3513	6.03356
163.77	154.56	198.78	202.89	127.72	161.56	194.77	170.04	173.39	191.91	158.44	158.71	145.5	161.36	160.09	152.07	212.68	163.46	157.88	186.54	185.19	125.86	107.2	111.63	181.33	155.55	237.75	-52	166.69	29.7121	5.7181
168.12	160.48	197.06	206.72	125.15	161.2	179.73	173.31	166.95	193.57	161.97	155.98	148.22	161.56	158.19	145.18	210.63	160.76	158.72	187.47	179.95	122.89	106.32	113.2	178.74	152.82	232.57	-48	165.461	29.0855	5.5975
171.14	164.48	201.52	211.39	124.63	163.97	184.6	163.74	167.43	195.23	166.27	161.06	146.05	162.9	153.64	145.1	207.56	156.86	163.56	194.72	177.47	121.39	108.32	109.12	178.58	152.03	238.07	-44	166.327	30.4868	5.86718
171.78	162.21	193.73	204.91	119.03	157.27	190.89	176.16	169.34	194.09	164.45	160	144	164.55	146.25	143.28	208.48	150.86	155.42	198.68	181.02	124.66	109.23	107.91	180.72	154.09	239.16	-40	165.636	31.0209	5.96998
177.26	159.14	202.47	209.81	125.61	159.87	191.66	176.45	175.1	194.19	163.13	160.56	139.02	165.69	145.14	143.06	215.02	151.18	157.08	197.28	182.2	126.65	110.53	108.73	180.83	157.76	241.06	-36	167.277	31.7384	6.10807
180.56	156.03	195.71	206.2	125.83	163.03	185.96	177.2	175.14	198.99	154.26	160.76	138.07	164.97	147.21	145.56	220.38	154.29	157.92	205.84	182.94	128.27	107.93	108.7	181.16	155.31	234.32	-32	167.131	31.5835	6.07825
163.9	153.07	201.61	199.85	128.55	163.25	194.76	178.21	175.2	206.02	152.86	156.35	131.88	164.72	153.66	137.22	221.64	152.3	164.3	208.78	182.88	131.27	110.95	110.98	182.17	156.07	231.9	-28	167.198	31.8649	6.1324
163.97	156.16	190.97	192.44	123.59	153.16	186.24	179.52	177.04	207.03	154.04	154.76	129.19	164.6	155.81	139.45	227.32	146.96	164.04	199.27	184.72	135.84	110.49	113.85	182.61	159.55	237.27	-24	166.292	31.5673	6.07513
155	154	198.97	194.66	136.38	155.07	197.06	187.01	184.08	205.14	163.72	146.54	132.69	159.47	153.31	139.37	212.28	142.13	161.91	196.39	189.38	133.89	118.05	115.48	187.09	161.97	240.22	-20	167.454	30.9062	5.94791
170.75	166.75	208.64	184.86	133.71	152.08	193.87	175.91	191.15	197.04	161.01	152.13	131.58	160.61	154.69	143.21	215.1	142.13	159.13	193.51	189.81	133.24	119.14	120.89	186.61	159.86	235.36	-16	167.88	29.6233	5.70101
154.45	152.48	194.02	198.68	128.75	153.43	191.46	174.55	180.7	198.04	165.98	150.7	132.99	164.66	150.97	139.61	230.44	140.04	165.99	204.29	192.46	130.62	119.99	120.11	188.74	154.5	232.21	-12	167.069	31.2535	6.01473
154.09	159.04	185.14	185.01	133.36	155.64	197.33	173.55	176.54	206.17	157.44	159.15	135.55	169.15	156.93	144.16	213.36	143.92	165.5	206.04	189.43	129.79	122.51	123.02	187.74	149.98	230.75	-8	167.048	28.6192	5.50776
159.46	158.51	183.3	177.94	134.58	161.77	193.79	178.32	179.81	201.27	159.81	157.44	132.7	174.26	153.76	146.05	197.24	140.63	162.7	190.91	189.53	134.87	124.26	119.86	189.33	151.23	238.61	-4	166.368	27.3278	5.25923
179.01	166.44	199.25	187.02	142.5	168.03	196.28	185.08	179.11	206.95	167.97	156.08	133.08	175.45	158.1	149.81	210.64	158.63	182.48	185.93	187.74	138.28	128.7	132.72	190.91	155.43	238.16	4	172.584	26.4773	5.09555
189.49	171.25	205.85	193.86	147.48	191.28	199.73	188.52	175.84	224.38	176.82	158.02	140.74	196.69	167.05	159.05	224.11	166.73	191.01	214.07	202.22	150.31	124.83	132.89	201.69	162.12	243.4	8	181.46	29.3352	5.64557
195.93	175.1	223.55	207.51	160.43	196.67	211.24	198.31	184.35	246.56	188.25	163.44	148.31	216.1	178.76	170.61	229.67	179.02	202.26	219.36	210.01	154.15	132.31	135.98	210.82	171.54	247.1	12	191.013	30.7815	5.92389
216.86	188.51	236.56	216.05	168.88	201.35	217.23	199.48	191.31	242.79	199.72	171.36	153.56	223.51	187.32	181.71	230.19	181.63	219.09	233.12	222.27	169.77	143.76	145.58	225.43	186.86	255.05	16	200.331	29.9364	5.76126
219.93	182.77	235.71	228.1	165.91	197.36	222.38	193.59	189.16	242.59	203.55	180.97	162.55	226.03	191.09	187.99	232.95	183.24	225.29	239.74	238.7	182.16	153.81	157.37	240.12	206.07	269.6	20	205.879	30.3755	5.84577
224.76	185.65	247.4	215.65	166.16	188.03	210.51	187.99	185.49	243.24	207.6	184.75	164.92	225.11	193.4	192.33	238.14	189.34	232.06	254.05	249.49	184.04	156.19	161.3	249.22	204.56	270.08	24	207.832	31.9404	6.14693
218.97	187.31	239.74	214.44	164.17	183.4	204.36	186.31	179.02	244.13	209.59	184.89	165.57	220.77	194.91	197.78	232.28	190.52	235.16	252.03	239.99	180.85	155.36	162.59	242.28	211.47	270.04	28	206.22	30.7869	5.92494
214.52	185.41	234.93	201.58	164.92	184.76	198.66	185.76	177.35	242.82	208.33	183.78	161.7	215.96	193.8	194.47	238.3	185.5	229.98	257.39	238.41	179.02	155.98	163.83	240.39	210.19	267.57	32	204.271	30.7739	5.92245

## Sheet: absolute_internal_stress
																											time [min]	mean	std	SEM
2638.55	2098.31	2300.87	3093.18	2164.76	2338.85	2711.75	2770.16	3014.48	2253.42		2060.57	2310.36		2298.09	1951.83	2179.74	2122.93	1696.7	2770.97	3199.43			1261.28	3082.56	2376.03	3216	-84	2430.91	498.577	103.961
2270.19	1386.67	2150.06	2923.7	2262.63	2299.28	2442.82	2795.26	3049.39	2175.51		2081.12	2331.76		2247.61	1931.37	2115.59	2111.88	1622.66	2438.43	3153.96			1202.16	3059.46	2374.92	3077.61	-80	2326.26	519.234	108.268
2391.93	1126.13	2183.43	2954.12	2399.2	2166.65	2610.44	2826.26	2862.58	2105.86		1944.77	2235.41		2228.73	1880.93	2137.96	2108.08	1612.88	2700.17	3291.56		1279.31	1206.64	3162.23	2295.01		-76	2248.27	583.554	121.68
2070.23	1287.64	2067.34	2966.25	2359.78	2237.67	2454.76	2706.61	3053.14	2119.71		1991.92	2225.08		2198.98	1778.49	2168.73	2186.41	1571.19	2833.35	3296.68	1450.11	1344.26	1158.54	3153.8	2184.64		-72	2202.72	591.529	120.745
2385.11	1123.79	2056.41	2930.94	2290.44	2248.12	2512.2	2807.19	2934.19	2069.62	2195.14	1941.37	2248.65	2278.16	2288.27	1782.6	2140.61	2213.6	1546.79	2582.19	3098.08	1334.37	1129.2	1082.42	2940.11	2210.34		-68	2168.07	568.744	111.54
2072.22	1220.48	2128.52	2722.28	2187.78	2231.68	2563.56	2858.61	2863.41	2080.74	2351.31	1981.53	2331.63	1890.66	2285.06	1761.15	1987.15	2225.29	1515.45	2438.87	2989.38	1349.3	1240.58	1132.59	2849.64	2139.19		-64	2130.69	526.789	103.312
2133.4	1651.55	2330.68	3153.15	2303.37	2545.8	2841.47	2803.63	2999.4	2312.4	2414.31	2330.96	2615.26	2413.27	2509.19	1932.93	2422.46	2371.7	1840.72	3050.4	3685.11	1617.12	1368.34	1217.03	3575.13	2622.16	3675.99	-56	2471.74	639.26	123.026
1791.86	1292.27	1649.58	2836.24	2217.97	2393.26	2776.59	2755.1	2759.37	2218.77	2123.93	2240.81	2533.9	2333.06	2241.17	1774.98	2276.43	2240.17	1794.89	2537.07	3241.13	1366.39	1142.11	1328.14	3122.24	2391.26	3289.77	-52	2246.98	587.276	113.021
2401.69	1316.57	1996.94	2624.66	2032.05	2330.04	2416.17	2517.83	2713.09	2036.88	2098.88	2058.16	2363.12	2243.71	2138.06	1596.43	2200.96	2138.89	1801.73	2251.21	2918.23	1355.57	1032.31	1238.92	2799.15	2187.19	3035.61	-48	2142.37	503.877	96.9713
2066.53	1496.63	1700.53	2648.85	2097.27	2303.6	2645.14	2594.88	2762.91	2028.66	2144.28	2148	2355.2	2216.45	2099.95	1452.19	2141.41	2016.87	1781.77	2173.97	2789.08	1282.51	990.11	1195.46	2666.29	2114.17	2985.6	-44	2107.34	510.238	98.1954
1929.29	1393.28	1935.58	2721.08	2093.8	2337.11	2834.04	2676.31	2686.7	1956.35	2102.68	1945.67	2214	2191.55	1915.48	1414.05	2040.49	1936.37	1677.91	2191.68	2947.2	1298.2	1021.62	1200.96	2824.2	2209.33	3046.09	-40	2101.52	546.435	105.161
2483.13	1218.3	1746.52	2767.41	2204.14	2308.51	2863.95	2877.36	2660.67	1963.01	2069.86	2021.96	2205.38	2115.07	1893.43	1425.32	2018.7	1896.51	1680.35	2194.89	3063.02	1316.11	982.319	1257.9	2920.77	2217.82	3110.86	-36	2129.01	588.55	113.266
2381.63	1582.04	1793.9	2795.96	2165.05	2365.56	2656.35	2764.34	2715.35	2019.35	1952.25	2038.5	2244.79	2045.74	1847.35	1502.55	2132.03	1887.65	1701.28	2379.58	2999.31	1349.39	881.411	1170.54	2855.5	2273.7	3123.93	-32	2134.26	562.574	108.267
2010.03	1687.34	1671.88	2717.84	2228.6	2285.79	2926.39	2747.4	2630.82	1950.49	1848.21	1959.54	2177.34	2098.6	1900.87	1441.28	2066.85	1899.76	1749.19	2351.2	2924.03	1294.58	937.505	1175.49	2788.63	2184.94	2942.09	-28	2096.17	544.718	104.831
2102.35	1346.01	1778.76	2681.41	2188.15	2187.56	2600.3	2806.09	2689.33	1957.71	1778.88	1883.82	2095.78	2069.97	1832.24	1361.33	1976.58	1746.59	1736.68	2318.42	3022.62	1242.36	960.035	1132.9	2878.3	2295.36	3031.94	-24	2063.02	572.666	110.21
2180.22	1289.93	2147.56	2636.02	2307.26	2434.3	2873.72	2867.47	2642.98	1857.02	1944.28	1833.55	2045.23	1946.67	1872.21	1350.52	1909.95	1697.54	1813.94	2312.89	3139.65	1378.32	1017.51	1222.07	2959.18	2320.09	2993.18	-20	2110.86	582.914	112.182
2482.91	1517.95	2425.86	2685.09	2152.34	2145.16	2569.9	2692.04	2716.84	1856.19	1893.62	1924.84	2034.94	1939.36	1882.79	1421.44	1899.45	1704.33	1855.36	2219.17	3083.17	1225.34	1086.9	1195.6	2948.07	2203.8	2782.64	-16	2094.26	540.754	104.068
2456.4	2017.73	2150.17	2623.08	2236.13	2286.96	2761.91	2821.48	2686.44	1868.44	1912.58	1965.02	2092.42	2011.1	1897.7	1335.89	1869.38	1676.22	1869.58	2365.57	3149.22	1226.97	1002.91	1282.52	3009.04	1989.14	3012.39	-12	2132.46	562.947	108.339
2397.14	1845.61	1920.35	2644.35	2404.71	2233.83	2767.18	2784.46	2691.78	1933.94	1774.17	2021.16	2112.51	2008.33	1950.05	1269.62	1836.17	1646.19	1784.01	2306.08	3033.42	1266.33	1007.88	1148.43	2896.55	2014.35	3067.47	-8	2102.45	567.611	109.237
2429.25	1735.26	1678.99	2506.27	2480.09	2304.16	2699.29	2790.72	2786.04	1885.23	1724.92	1906.33	1843.32	1869.64	1710.16	1164.92	1715.98	1667.92	1708.43	2111.42	3100.45	1446.69	1043.29	1281.62	2941.64	2030.47	3158.99	-4	2063.76	586.624	112.896
2743.35	1639.78	2052.88	2992.49	2713.16	2712.44	3037.91	3323.45	3092.86	2020.55	2063.09	2208.04	2174.56	2421.65	2021.67	1540.2	2037.29	2184.28	2039.07	2661.95	3414.2	1737.47	1361.76	1399.8	3458.18	2232.32	3519.41	4	2400.14	640.151	123.197
2304.03	1483.07	1988.23	2861.54	2899.78	3053.98	3316.68	3410.29	3159.08	1999.05	1996.28	2098.63	2070.75	2316.04	2012.42	1485.26	1958.27	2133.3	1972.1	2849.84	3707.32	1591.37	1053.05	1262.28	3475.13	2157.27	3129.58	8	2360.91	725.721	139.665
2814.2	1913	2250.69	3273.02	3086.57	3399.32	3669.53	3829.76	3529.88	2213.61	2153.46	2232.46	2283.8	2691.57	2299.38	1780.35	2062.68	2483.28	2197.75	2801.41	3554.17	1525.98	1047.29	1316.02	3327.05	2227.99	3094.96	12	2557.75	742.544	142.903
2886.91	2056.13	2433.44	3579.72	3375.53	3614.43	3972.95	3853.83	3697.98	2414.85	2564.64	2637.11	2648.43	2918.03	2683.72	2146.86	2307.47	2868.28	2459.7	3242.99	3983.1	1769.18	1270.67	1536.63	3769.34	2512.61	3358.24	16	2835.66	748.175	143.986
2866.26	2264.26	2356.95	3847.78	3350.3	3623.88	3992.05	3781.5	3777.54	2644.61	2852.72	2996.52	3014.23	3234.01	2998.86	2398.49	2592.27	3039.8	2686.57	3440.63	4376.35	1964.04	1465.28	1713.3	4140.09	2810.75	3543.2	20	3028.6	734.192	141.295
2900.17	2323.58	2713.79	3743.37	3257.83	3339.56	3903.43	3626.23	3649.39	2680.37	3169.52	3238.84	3193.41	3350.36	3142.6	2549.82	2698	3272.68	2715.74	3843.13	4606.64	1978.85	1462.29	1798.4	4351	2799.01	3663.93	24	3110.07	729.96	140.481
2832.22	2442.52	2389.46	3642.72	3114.03	3188.24	3804.86	3462.69	3516.77	2708.56	3288.65	3361.18	3316.68	3386.44	3130.56	2638.07	2575.57	3240.12	2658.79	3773.7	4561.59	1999.88	1481.87	1837.72	4325.51	2940.86	3707	28	3086.16	709.975	136.635
2786.28	2514.4	2312.47	3574.54	3150.02	3175.39	3449.94	3233.45	3478.88	2515.6	3078.03	3137.7	3075.58	3163.7	3051.14	2494.82	2572.39	2929.4	2506.19	3716.4	4551.39	1958.63	1432.33	1663.08	4343.7	2903.1	3583.84	32	2976.01	706.978	136.058
