# Supplementary material for: Human endothelial cells display a rapid tensional stress increase in response to tumor necrosis factor-α
Source: PLoS One. 2022 Jun 24;17(6):e0270197. doi: 10.1371/journal.pone.0270197 (PMC9232152; doi:10.1371/journal.pone.0270197)
Supplement: S2 File — (ZIP) [file pone.0270197.s008.zip › correlation_curves(Fig5E).xlsx]

## Sheet: correlation_curves_no_flow_all
distance [µm]
0	1	1	1	1	1	1	1	1	1	1	1	1	1	1	1	1	1	1	1	1	1	1	1	1	1	1	1	1	1	1	1	1	1	1	1	1	1	1	1	1	1	1	1	1	1	1	1	1	1
5	0.60118	0.55782	0.59293	0.61096	0.58615	0.58159	0.61672	0.59565	0.59864	0.5603	0.58268	0.59951	0.58915	0.52933	0.5626	0.58835	0.63149	0.67164	0.64356	0.64727	0.65752	0.64316	0.66449	0.65485	0.6695	0.67334	0.69612	0.64213	0.65206	0.66843	0.68767	0.65494	0.6155	0.63495	0.61345	0.62998	0.53954	0.60547	0.62894	0.53092	0.69443	0.65025	0.65233	0.6675	0.63683	0.63011	0.67442	0.66074	0.70753
10	0.53109	0.4868	0.51311	0.53709	0.51481	0.51184	0.54421	0.52649	0.52569	0.48115	0.51768	0.53957	0.52783	0.45871	0.49529	0.5082	0.56188	0.60082	0.56765	0.57687	0.5867	0.56653	0.59547	0.5856	0.60051	0.61167	0.6287	0.57161	0.59034	0.60148	0.62461	0.58825	0.53682	0.56344	0.53872	0.55383	0.45	0.52174	0.55194	0.44648	0.61013	0.55553	0.55732	0.57328	0.54569	0.54394	0.5969	0.56681	0.62941
15	0.49689	0.44605	0.4729	0.49605	0.47471	0.47163	0.50676	0.48366	0.48501	0.44548	0.48203	0.50959	0.5018	0.42247	0.45974	0.46762	0.52181	0.56606	0.52315	0.54261	0.54004	0.51871	0.55538	0.54512	0.55616	0.57427	0.5865	0.52129	0.55585	0.55837	0.58384	0.54878	0.49188	0.51775	0.49097	0.50507	0.40017	0.46833	0.50481	0.40058	0.55503	0.49155	0.49623	0.50733	0.48301	0.48688	0.54574	0.50213	0.56978
20	0.46929	0.41034	0.44205	0.46727	0.44404	0.44568	0.47636	0.44763	0.45696	0.41756	0.45596	0.48571	0.4829	0.3954	0.43257	0.43638	0.49175	0.54234	0.48862	0.51692	0.50015	0.47968	0.52343	0.51161	0.52271	0.54562	0.56088	0.48351	0.52422	0.52112	0.5473	0.51957	0.4638	0.48197	0.45758	0.46861	0.36543	0.42851	0.46895	0.36319	0.51084	0.44579	0.44891	0.46054	0.43428	0.44105	0.50851	0.45833	0.52354
25	0.44757	0.38684	0.41689	0.44411	0.41955	0.42503	0.44755	0.41742	0.43504	0.39603	0.43949	0.46831	0.46755	0.3745	0.41059	0.40785	0.47266	0.52094	0.46089	0.49504	0.46438	0.44929	0.49815	0.48264	0.49684	0.52132	0.54098	0.45265	0.49908	0.49128	0.5192	0.49758	0.44142	0.45938	0.43371	0.44538	0.34169	0.39956	0.4372	0.3322	0.47819	0.40735	0.41259	0.42362	0.39738	0.40759	0.47951	0.43169	0.49217
30	0.42724	0.36592	0.39564	0.42099	0.39574	0.40875	0.42552	0.39121	0.41905	0.37605	0.42325	0.45042	0.45458	0.35828	0.39526	0.38345	0.45814	0.50346	0.43477	0.48104	0.43481	0.42672	0.48041	0.46093	0.47268	0.49754	0.52019	0.42681	0.48045	0.46543	0.49889	0.4779	0.41793	0.43765	0.41489	0.42334	0.31985	0.37844	0.41241	0.30318	0.45344	0.3813	0.38374	0.39581	0.36705	0.37992	0.45968	0.41351	0.46814
35	0.40921	0.34699	0.37733	0.40313	0.37677	0.39554	0.40484	0.36814	0.40363	0.35802	0.41202	0.43795	0.44501	0.3441	0.38708	0.36463	0.44443	0.48663	0.41311	0.46813	0.41423	0.40642	0.46613	0.445	0.44784	0.47617	0.49993	0.40695	0.46507	0.44756	0.48329	0.46385	0.39945	0.41893	0.40135	0.40691	0.30146	0.36569	0.39218	0.28005	0.43752	0.36755	0.36445	0.3763	0.34343	0.35314	0.4443	0.40018	0.4522
40	0.39384	0.32998	0.3642	0.38872	0.36039	0.38374	0.38524	0.35014	0.39087	0.34333	0.40133	0.4263	0.43751	0.33261	0.37782	0.35134	0.43025	0.46931	0.39719	0.45318	0.39898	0.3888	0.45272	0.43316	0.43023	0.4595	0.48297	0.38976	0.45414	0.43539	0.47351	0.45164	0.38395	0.40058	0.39244	0.39733	0.2891	0.35976	0.37247	0.25908	0.42673	0.35947	0.35443	0.36414	0.32461	0.32701	0.42501	0.38739	0.43947
45	0.3818	0.31526	0.35286	0.37769	0.34757	0.37254	0.36859	0.33466	0.37788	0.32721	0.39241	0.4148	0.42997	0.32113	0.3677	0.33538	0.41499	0.45191	0.3836	0.44009	0.38724	0.37444	0.44013	0.42553	0.41785	0.44508	0.46816	0.3764	0.44431	0.42453	0.46711	0.44473	0.37298	0.38821	0.3881	0.39363	0.27907	0.35382	0.354	0.2453	0.4194	0.35198	0.34674	0.35633	0.30893	0.30014	0.40301	0.36964	0.42728
50	0.37096	0.30648	0.34237	0.36942	0.3385	0.36401	0.35619	0.32256	0.36512	0.31368	0.38357	0.40439	0.4247	0.3102	0.35809	0.31834	0.40289	0.43531	0.36979	0.42723	0.37664	0.36247	0.429	0.42205	0.40568	0.43418	0.45351	0.36671	0.43578	0.41408	0.46053	0.43834	0.36306	0.3803	0.3853	0.39248	0.27031	0.34778	0.33965	0.23692	0.40943	0.34447	0.33524	0.34723	0.29618	0.27828	0.3842	0.35107	0.41588
55	0.35991	0.30298	0.33326	0.36427	0.33175	0.3575	0.34758	0.31373	0.35367	0.30296	0.37182	0.39338	0.41978	0.29596	0.34894	0.3023	0.39335	0.41772	0.35736	0.4165	0.36731	0.35216	0.41668	0.41841	0.39396	0.41963	0.43889	0.35583	0.42831	0.40395	0.45538	0.43282	0.35156	0.37333	0.3817	0.38977	0.26626	0.34305	0.32771	0.23214	0.39667	0.33743	0.32178	0.33865	0.28651	0.2574	0.36738	0.3326	0.40495
60	0.34845	0.29771	0.32537	0.35639	0.32726	0.35242	0.33893	0.30617	0.34398	0.29392	0.36269	0.38372	0.41414	0.2828	0.33711	0.28831	0.38486	0.40298	0.34691	0.4046	0.35644	0.33994	0.40382	0.41239	0.38179	0.40455	0.42472	0.34442	0.41846	0.39494	0.44888	0.42738	0.34115	0.36697	0.37753	0.38646	0.26259	0.33645	0.31775	0.23001	0.38206	0.32763	0.31064	0.33	0.27783	0.23996	0.35216	0.31745	0.39544
65	0.33581	0.29163	0.3153	0.3494	0.31974	0.34582	0.32757	0.29817	0.33188	0.28545	0.35404	0.37351	0.41009	0.2714	0.32582	0.27555	0.37672	0.38685	0.3351	0.39335	0.34725	0.32745	0.39129	0.40562	0.36948	0.38883	0.41234	0.33176	0.40898	0.38626	0.44246	0.42369	0.33348	0.36156	0.37189	0.38055	0.26114	0.33025	0.31102	0.23018	0.36648	0.31691	0.30095	0.32118	0.27059	0.22199	0.33654	0.30437	0.38749
70	0.32595	0.28324	0.3069	0.34359	0.31234	0.33745	0.31786	0.28724	0.32248	0.27224	0.34635	0.36427	0.40434	0.26098	0.31716	0.2623	0.36602	0.3706	0.32675	0.38179	0.3405	0.31425	0.38088	0.40073	0.35957	0.37344	0.40123	0.32078	0.4001	0.37936	0.4373	0.41929	0.32638	0.35736	0.36609	0.37509	0.2603	0.32605	0.30523	0.22947	0.35228	0.30767	0.28965	0.30891	0.2622	0.2064	0.32129	0.29287	0.38293
75	0.31597	0.27827	0.30023	0.33877	0.30579	0.32777	0.31073	0.27819	0.31547	0.2618	0.33963	0.35635	0.399	0.25152	0.30975	0.25038	0.35615	0.35699	0.32128	0.36906	0.33594	0.30191	0.37259	0.39451	0.35101	0.35941	0.39089	0.31229	0.39316	0.37094	0.43066	0.41514	0.32087	0.35118	0.36113	0.37039	0.25819	0.32377	0.30097	0.2262	0.339	0.2995	0.27966	0.29556	0.24927	0.1939	0.31048	0.28164	0.38
80	0.30932	0.27549	0.29958	0.33233	0.30062	0.31991	0.30519	0.27272	0.30837	0.25646	0.33506	0.34759	0.39258	0.24347	0.3029	0.24523	0.34839	0.34605	0.31676	0.36039	0.33038	0.29418	0.36753	0.38571	0.34365	0.34687	0.38248	0.30505	0.3881	0.36287	0.42475	0.41306	0.31693	0.34889	0.35718	0.36513	0.25713	0.32484	0.29772	0.22701	0.32673	0.29083	0.27162	0.28434	0.23747	0.18581	0.30427	0.27089	0.3758
85	0.30531	0.27512	0.2978	0.32563	0.29833	0.31426	0.30036	0.27037	0.30461	0.25308	0.33333	0.33725	0.38982	0.23971	0.29655	0.24331	0.34177	0.33721	0.31435	0.35313	0.32637	0.29089	0.36485	0.37699	0.33982	0.33728	0.37679	0.29942	0.38529	0.35574	0.42059	0.41333	0.31698	0.34818	0.35553	0.36282	0.25676	0.32485	0.29526	0.22731	0.31856	0.28322	0.26447	0.27465	0.23053	0.18133	0.29982	0.26065	0.37111
90	0.30057	0.2746	0.29346	0.31803	0.29287	0.30823	0.29648	0.2706	0.30354	0.24818	0.33112	0.32944	0.38585	0.23716	0.29097	0.24008	0.33828	0.33062	0.31339	0.34566	0.32401	0.2881	0.36347	0.36828	0.33595	0.33114	0.37149	0.29475	0.38193	0.35007	0.41831	0.41377	0.31874	0.34757	0.35273	0.36108	0.25849	0.32521	0.29699	0.22516	0.31573	0.27709	0.2586	0.26777	0.2282	0.18245	0.29816	0.25279	0.36715
95	0.29528	0.27302	0.29149	0.31086	0.2864	0.30223	0.2933	0.27105	0.30501	0.24711	0.33015	0.32292	0.38125	0.23589	0.28535	0.23879	0.33104	0.32503	0.31032	0.33897	0.32358	0.28877	0.36234	0.3586	0.33133	0.32688	0.36563	0.29119	0.38108	0.34395	0.41462	0.41489	0.32021	0.34763	0.34954	0.36045	0.26341	0.32598	0.29969	0.2269	0.31212	0.27089	0.25577	0.26065	0.2257	0.18295	0.29633	0.24615	0.3645
100	0.29246	0.26996	0.28904	0.30635	0.28342	0.30017	0.29184	0.27038	0.30519	0.24573	0.33203	0.3174	0.37797	0.23674	0.27981	0.23987	0.32227	0.31964	0.30418	0.33273	0.32192	0.29136	0.35972	0.3508	0.32726	0.32468	0.3595	0.28896	0.37969	0.33667	0.41206	0.41463	0.32084	0.34595	0.34838	0.3589	0.26776	0.3221	0.30068	0.22684	0.30758	0.26622	0.25478	0.2555	0.2231	0.1847	0.29769	0.24366	0.36446
105	0.2936	0.2729	0.28634	0.30445	0.28233	0.2958	0.29203	0.26986	0.30475	0.24565	0.33376	0.31325	0.37545	0.23972	0.27877	0.24007	0.31422	0.31515	0.29905	0.32564	0.32067	0.29251	0.35617	0.34665	0.32437	0.32307	0.35449	0.29148	0.37863	0.33207	0.41135	0.41385	0.32072	0.34135	0.34764	0.35758	0.27058	0.31824	0.30173	0.23082	0.30398	0.26303	0.25423	0.25495	0.2246	0.18783	0.30179	0.24571	0.36469
110	0.29683	0.27741	0.28546	0.30392	0.28289	0.29358	0.2922	0.27113	0.30362	0.24997	0.33333	0.30934	0.37289	0.24149	0.27693	0.24262	0.30835	0.31416	0.29416	0.3184	0.31937	0.29373	0.35261	0.34401	0.32118	0.32292	0.34974	0.2958	0.37766	0.3277	0.41081	0.41236	0.3206	0.3364	0.34371	0.35392	0.27084	0.31562	0.30297	0.2348	0.30122	0.25889	0.25224	0.25468	0.22536	0.18844	0.30785	0.2492	0.36632
115	0.30291	0.28023	0.28517	0.30464	0.28476	0.29301	0.29218	0.2739	0.3028	0.2546	0.33413	0.30426	0.37198	0.24315	0.27555	0.24638	0.30309	0.31382	0.28745	0.31183	0.31784	0.29435	0.35085	0.34134	0.32103	0.32033	0.34567	0.29989	0.37557	0.32457	0.41	0.40988	0.31746	0.33508	0.34058	0.34851	0.26903	0.31293	0.30234	0.23862	0.29931	0.25674	0.2509	0.25238	0.224	0.18734	0.3121	0.25232	0.36657
120	0.30922	0.28378	0.28464	0.30565	0.28815	0.29385	0.29293	0.27507	0.30361	0.25644	0.33495	0.2995	0.37086	0.24511	0.27764	0.24975	0.29864	0.3131	0.28219	0.30501	0.31366	0.29334	0.35012	0.33904	0.32073	0.31863	0.34336	0.30417	0.37345	0.32389	0.4101	0.40649	0.31197	0.33406	0.33731	0.34312	0.26871	0.31073	0.30212	0.2391	0.29622	0.25307	0.24647	0.24724	0.22164	0.18694	0.31446	0.2542	0.36211
125	0.31623	0.28814	0.28476	0.30931	0.29568	0.29554	0.29554	0.27613	0.30697	0.25845	0.33613	0.2979	0.37118	0.24768	0.27976	0.25243	0.29329	0.31098	0.27812	0.29938	0.31122	0.29325	0.35011	0.33834	0.32058	0.31922	0.34239	0.30972	0.3704	0.32447	0.4084	0.40178	0.30919	0.33238	0.33253	0.33975	0.26799	0.30533	0.30197	0.24041	0.29509	0.24726	0.2385	0.24215	0.21576	0.18858	0.3156	0.25582	0.35671
130	0.32123	0.29144	0.28363	0.31308	0.30146	0.29694	0.29953	0.27808	0.3118	0.26054	0.33863	0.2969	0.37158	0.24969	0.28216	0.25412	0.28894	0.30744	0.27679	0.29568	0.30838	0.29347	0.35179	0.33897	0.32121	0.32053	0.3394	0.31475	0.36944	0.32666	0.40677	0.39683	0.30687	0.33285	0.32837	0.33778	0.2674	0.29762	0.30122	0.24251	0.29474	0.24281	0.22937	0.23614	0.21025	0.18947	0.31389	0.25658	0.34943
135	0.32581	0.29454	0.28463	0.3185	0.30626	0.29883	0.30436	0.28192	0.31625	0.26091	0.34041	0.29806	0.37249	0.25172	0.28773	0.2589	0.28762	0.30566	0.2762	0.29416	0.30762	0.29545	0.35777	0.34214	0.32272	0.32658	0.33942	0.32145	0.37197	0.32862	0.40529	0.39314	0.30563	0.33246	0.32563	0.33739	0.26839	0.28862	0.2993	0.24514	0.29422	0.24032	0.22344	0.23063	0.20501	0.18867	0.31522	0.25918	0.3426
140	0.33095	0.29685	0.28912	0.32688	0.30858	0.29882	0.30867	0.28678	0.3191	0.26341	0.34287	0.29949	0.37425	0.25414	0.29402	0.26306	0.28558	0.30543	0.27693	0.29375	0.30928	0.29841	0.36111	0.34422	0.32367	0.33364	0.33908	0.3248	0.37467	0.32837	0.40343	0.38936	0.30494	0.3305	0.32525	0.33849	0.27056	0.27968	0.29781	0.24549	0.29214	0.23653	0.21931	0.22863	0.19762	0.18873	0.31668	0.26092	0.33707
145	0.33635	0.30005	0.29088	0.33606	0.30985	0.299	0.31195	0.28872	0.31788	0.26469	0.34402	0.30041	0.3743	0.2571	0.29561	0.26702	0.28292	0.30512	0.28095	0.29609	0.31296	0.30377	0.36535	0.34802	0.32648	0.34032	0.33812	0.32572	0.37696	0.3286	0.40091	0.38549	0.30362	0.32629	0.32461	0.34235	0.26944	0.27244	0.29822	0.24762	0.29313	0.23537	0.21785	0.22946	0.19069	0.18814	0.31779	0.26561	0.33561
150	0.33747	0.30406	0.29143	0.34382	0.31176	0.29977	0.31445	0.29041	0.31684	0.26664	0.34614	0.30148	0.37369	0.26011	0.29744	0.27134	0.28064	0.30772	0.28617	0.29871	0.3183	0.31294	0.37062	0.35326	0.33136	0.34736	0.33733	0.32692	0.38071	0.32769	0.39941	0.38231	0.30506	0.32501	0.32278	0.34593	0.26843	0.26915	0.29942	0.24686	0.29755	0.23853	0.22057	0.2306	0.18798	0.18989	0.32143	0.27523	0.33831
[truncated: 535 more columns]

## Sheet: correlation_curves_flow_all
distance [µm]
0	1	1	1	1	1	1	1	1	1	1	1	1	1	1	1	1	1	1	1	1	1	1	1	1	1	1	1	1	1	1	1	1	1	1	1	1	1	1	1	1	1	1	1	1	1	1	1	1	1
5	0.68036	0.73097	0.68359	0.7251	0.69594	0.72027	0.70423	0.65981	0.70128	0.63591	0.64917	0.70129	0.66869	0.6557	0.60612	0.70326	0.72579	0.70246	0.70235	0.69928	0.66593	0.64626	0.73047	0.73324	0.73924	0.72395	0.69584	0.69777	0.67656	0.73717	0.70601	0.71686	0.70892	0.70091	0.68082	0.66879	0.66914	0.64891	0.69991	0.6978	0.72873	0.68858	0.71374	0.66558	0.69565	0.74403	0.68778	0.6762	0.72876
10	0.6085	0.67276	0.60163	0.65567	0.62293	0.66318	0.63934	0.58524	0.63522	0.55872	0.57242	0.63714	0.59233	0.57591	0.52093	0.63634	0.66514	0.64257	0.6385	0.64183	0.59869	0.57923	0.6671	0.67611	0.67217	0.64918	0.62756	0.6425	0.60604	0.67383	0.63735	0.65595	0.64797	0.64012	0.6133	0.5962	0.59735	0.57269	0.63902	0.63797	0.66305	0.61221	0.64555	0.57925	0.62562	0.67396	0.60449	0.60017	0.66369
15	0.56037	0.62887	0.54306	0.60502	0.56842	0.61776	0.58735	0.52877	0.58549	0.50453	0.51785	0.59254	0.54015	0.52299	0.46678	0.58864	0.61981	0.59766	0.59723	0.60635	0.55405	0.53615	0.61885	0.63462	0.62195	0.59392	0.5765	0.6011	0.5649	0.63185	0.58824	0.61361	0.60489	0.59749	0.55935	0.54653	0.54797	0.51584	0.59261	0.60022	0.61722	0.56232	0.60088	0.5234	0.58341	0.62242	0.54679	0.54588	0.62219
20	0.52105	0.59624	0.49683	0.56729	0.52387	0.57601	0.54285	0.48178	0.54472	0.46026	0.47262	0.55572	0.49864	0.47777	0.42868	0.55156	0.58303	0.56382	0.562	0.57481	0.51699	0.50175	0.57923	0.59955	0.5803	0.55054	0.5267	0.56664	0.53232	0.59702	0.5498	0.57619	0.56833	0.55861	0.51782	0.50318	0.50513	0.47193	0.55327	0.56983	0.57857	0.52152	0.56398	0.48028	0.54777	0.58308	0.50178	0.49746	0.58853
25	0.48835	0.57169	0.46204	0.5388	0.49103	0.54017	0.50939	0.44358	0.51156	0.42146	0.43422	0.52449	0.46166	0.4455	0.39446	0.51847	0.55386	0.53892	0.53253	0.5462	0.486	0.47486	0.54456	0.57227	0.54635	0.51381	0.48351	0.53457	0.50073	0.57085	0.51923	0.54241	0.53741	0.52317	0.48268	0.46645	0.46788	0.4387	0.51811	0.54061	0.54725	0.48982	0.53746	0.44869	0.5181	0.55129	0.46335	0.45706	0.56284
30	0.45653	0.5503	0.43161	0.51543	0.46557	0.51056	0.48303	0.4144	0.48424	0.39346	0.39694	0.4925	0.43235	0.41734	0.3636	0.48832	0.53111	0.52004	0.50508	0.52078	0.46023	0.45361	0.51825	0.55031	0.5191	0.48527	0.44833	0.50685	0.47694	0.54908	0.48953	0.51208	0.51244	0.4915	0.4537	0.43471	0.43848	0.40771	0.48781	0.5149	0.52415	0.46413	0.51671	0.4255	0.49379	0.52541	0.42861	0.42269	0.54064
35	0.42885	0.53434	0.40619	0.4961	0.44796	0.48645	0.46572	0.39491	0.46523	0.37615	0.37034	0.46613	0.41183	0.39169	0.33964	0.46361	0.51118	0.50282	0.48397	0.49957	0.4417	0.43912	0.50033	0.53293	0.49806	0.46068	0.42101	0.48447	0.45522	0.5274	0.46384	0.48412	0.49079	0.4657	0.43099	0.41122	0.41452	0.38254	0.46454	0.49605	0.50458	0.44393	0.49913	0.40456	0.47194	0.50484	0.4008	0.39439	0.52191
40	0.40459	0.51943	0.3844	0.4811	0.43242	0.4662	0.45151	0.3799	0.44841	0.36201	0.34936	0.44456	0.39529	0.36893	0.32031	0.44158	0.49244	0.48772	0.46607	0.48329	0.42739	0.42796	0.48406	0.51669	0.48122	0.44181	0.3996	0.4641	0.43449	0.50675	0.44219	0.45745	0.46744	0.44545	0.41444	0.39435	0.39505	0.36706	0.44745	0.48414	0.4893	0.42634	0.48205	0.39064	0.45383	0.48749	0.37767	0.37042	0.50345
45	0.3875	0.50392	0.36277	0.46834	0.41734	0.45039	0.43692	0.36878	0.43425	0.35078	0.33143	0.42451	0.3792	0.35133	0.30824	0.42438	0.47633	0.47439	0.45102	0.47119	0.41634	0.41904	0.46904	0.50374	0.46856	0.42912	0.38463	0.44637	0.41788	0.48771	0.42077	0.435	0.44733	0.42766	0.40464	0.38053	0.37854	0.35325	0.43415	0.47241	0.47728	0.41648	0.46752	0.38126	0.43727	0.47391	0.36178	0.35186	0.48697
50	0.37338	0.48992	0.34171	0.45417	0.40374	0.43752	0.42186	0.36063	0.42243	0.34406	0.31854	0.40693	0.36665	0.34047	0.29663	0.40886	0.463	0.46281	0.43801	0.46168	0.40564	0.40878	0.45612	0.49325	0.4583	0.41914	0.37053	0.43416	0.40366	0.46509	0.39855	0.4146	0.43092	0.41154	0.3961	0.36648	0.36253	0.34137	0.42203	0.45962	0.46332	0.40571	0.45292	0.37276	0.42272	0.46415	0.34787	0.33572	0.47298
55	0.36175	0.47716	0.32557	0.44027	0.39256	0.42607	0.40468	0.35076	0.41348	0.33887	0.30893	0.3911	0.35597	0.33174	0.28651	0.39243	0.4517	0.45364	0.42512	0.45602	0.39382	0.39817	0.44537	0.48418	0.44863	0.40889	0.35954	0.42332	0.39264	0.44527	0.38042	0.39621	0.41638	0.39665	0.38946	0.35415	0.3455	0.33075	0.41222	0.44532	0.45312	0.39873	0.44098	0.36741	0.41319	0.45718	0.33961	0.32028	0.46243
60	0.35008	0.46495	0.31373	0.4261	0.38469	0.41523	0.38779	0.34214	0.40523	0.33122	0.30205	0.37961	0.34656	0.32456	0.27791	0.37731	0.44337	0.44461	0.41417	0.45319	0.3827	0.38732	0.43544	0.47928	0.44054	0.40086	0.34975	0.41185	0.37841	0.42747	0.36208	0.38022	0.40378	0.38183	0.3814	0.33955	0.33102	0.31778	0.40231	0.432	0.44543	0.39136	0.43036	0.3617	0.40427	0.44999	0.33055	0.30518	0.45249
65	0.33899	0.45742	0.30391	0.41337	0.37811	0.4068	0.37292	0.33422	0.39617	0.3216	0.29492	0.37149	0.33785	0.31618	0.2681	0.36449	0.43468	0.43547	0.40736	0.45021	0.37277	0.37879	0.42711	0.4751	0.43299	0.39378	0.33939	0.40126	0.36316	0.41152	0.34571	0.36514	0.39063	0.36784	0.36958	0.3259	0.31792	0.30439	0.39379	0.41685	0.44096	0.38333	0.41913	0.35529	0.39609	0.4425	0.31763	0.29352	0.44327
70	0.32809	0.44978	0.2941	0.40053	0.37184	0.39882	0.36085	0.32594	0.38817	0.31245	0.28827	0.36251	0.33053	0.3076	0.26127	0.35543	0.42558	0.42731	0.40017	0.44828	0.36512	0.37259	0.42057	0.47107	0.42635	0.3887	0.3305	0.39165	0.35029	0.40027	0.32936	0.35427	0.37812	0.35475	0.35914	0.31354	0.30501	0.29131	0.3867	0.4046	0.43855	0.37547	0.40893	0.34989	0.38801	0.43467	0.30624	0.28512	0.43487
75	0.31853	0.44248	0.28686	0.3884	0.36484	0.393	0.35224	0.31902	0.38066	0.30489	0.28637	0.35561	0.32538	0.30006	0.25547	0.3476	0.41621	0.42214	0.3907	0.44483	0.35719	0.36744	0.4142	0.46472	0.42029	0.38395	0.32148	0.38149	0.33607	0.39137	0.31135	0.34411	0.36597	0.34414	0.34856	0.30239	0.29402	0.28141	0.38065	0.39419	0.43943	0.37057	0.40044	0.34569	0.37872	0.42454	0.29821	0.27883	0.42782
80	0.30913	0.43576	0.27929	0.37841	0.35788	0.3885	0.343	0.31067	0.3763	0.29987	0.28397	0.35098	0.32017	0.2934	0.25363	0.34142	0.40876	0.41926	0.38366	0.44079	0.34899	0.36011	0.40701	0.45885	0.41375	0.37879	0.31063	0.37226	0.32436	0.38337	0.29807	0.33461	0.3555	0.33664	0.33903	0.29352	0.28584	0.27199	0.37516	0.3868	0.44082	0.36651	0.39218	0.33928	0.37049	0.414	0.2948	0.27565	0.42336
85	0.29838	0.42968	0.27187	0.37198	0.35262	0.38276	0.33507	0.30384	0.373	0.29682	0.28282	0.34417	0.31297	0.28763	0.25392	0.33789	0.40221	0.41667	0.37995	0.43598	0.341	0.35243	0.39871	0.45163	0.40511	0.37401	0.301	0.3634	0.31459	0.37686	0.28791	0.32733	0.34632	0.32828	0.33065	0.28503	0.27898	0.26347	0.36957	0.38101	0.44274	0.3611	0.38368	0.33214	0.36099	0.40598	0.2912	0.27479	0.4224
90	0.28907	0.42315	0.26693	0.3664	0.3483	0.37941	0.32779	0.29741	0.37033	0.29607	0.28323	0.33753	0.30858	0.28533	0.25585	0.33494	0.39711	0.41397	0.37721	0.43164	0.33135	0.34532	0.39122	0.44539	0.39716	0.36929	0.29135	0.35552	0.30638	0.36866	0.27827	0.31861	0.33758	0.31953	0.32185	0.27602	0.2716	0.25723	0.3642	0.37447	0.44608	0.35721	0.3757	0.32351	0.35302	0.40202	0.28669	0.27499	0.42237
95	0.28052	0.41617	0.26386	0.36196	0.34481	0.37717	0.32004	0.2931	0.36785	0.29585	0.28292	0.32843	0.30564	0.28361	0.25745	0.33342	0.39317	0.40983	0.376	0.42886	0.32203	0.3387	0.38496	0.43817	0.39148	0.36463	0.28221	0.3504	0.30092	0.36141	0.26929	0.31109	0.33085	0.31048	0.31697	0.26703	0.26435	0.25241	0.35878	0.36889	0.44902	0.35267	0.3685	0.3134	0.34772	0.39992	0.28245	0.27731	0.42121
100	0.27245	0.41063	0.26386	0.35684	0.34383	0.37633	0.31163	0.2934	0.36641	0.29708	0.28448	0.32061	0.30325	0.28357	0.26178	0.3341	0.38736	0.4048	0.37591	0.42852	0.31356	0.33168	0.37867	0.43147	0.38791	0.36038	0.276	0.347	0.29807	0.35729	0.26303	0.30623	0.32425	0.30426	0.31317	0.25698	0.25864	0.24843	0.35259	0.3631	0.44973	0.34755	0.36123	0.30423	0.34557	0.40075	0.28076	0.27857	0.41967
105	0.26789	0.40722	0.26552	0.35274	0.34328	0.37665	0.30578	0.29576	0.36699	0.29964	0.28578	0.31843	0.30442	0.28759	0.26854	0.33513	0.38144	0.40042	0.37717	0.43003	0.30864	0.32609	0.37332	0.427	0.38495	0.35787	0.2727	0.34685	0.29877	0.35453	0.25872	0.30289	0.31947	0.29878	0.30987	0.24897	0.25336	0.24586	0.34786	0.35706	0.44936	0.3429	0.35387	0.29683	0.34468	0.40172	0.27824	0.2783	0.4163
110	0.26726	0.4058	0.26798	0.34885	0.34239	0.37542	0.30401	0.29942	0.36807	0.30304	0.28859	0.3182	0.30509	0.29084	0.27366	0.33482	0.37514	0.39736	0.37951	0.43283	0.30523	0.32271	0.3699	0.42461	0.3821	0.35704	0.27222	0.34773	0.29954	0.35229	0.25558	0.29973	0.31598	0.29586	0.30827	0.24331	0.25054	0.24716	0.34473	0.35171	0.44852	0.34101	0.34852	0.29165	0.34493	0.40295	0.2753	0.2765	0.41436
115	0.26931	0.40491	0.26815	0.34583	0.34343	0.37365	0.30394	0.30222	0.36828	0.30596	0.28949	0.31795	0.30661	0.29091	0.2783	0.33349	0.369	0.39545	0.38154	0.43436	0.30434	0.31945	0.36689	0.42398	0.38012	0.35754	0.27633	0.35058	0.29766	0.3512	0.25237	0.29532	0.31392	0.29609	0.30689	0.24258	0.25186	0.25157	0.34497	0.34928	0.4478	0.33877	0.34347	0.28944	0.34581	0.40354	0.27276	0.27344	0.41402
120	0.27056	0.40493	0.26527	0.34189	0.34328	0.37152	0.30395	0.30298	0.36742	0.30854	0.28985	0.3154	0.30756	0.29045	0.28144	0.3309	0.36249	0.39262	0.38125	0.4347	0.30572	0.31937	0.3653	0.42387	0.3792	0.35963	0.28218	0.35291	0.29436	0.34765	0.24698	0.29194	0.31294	0.29576	0.3037	0.24304	0.25541	0.25595	0.34597	0.34656	0.44639	0.33582	0.33744	0.29002	0.34363	0.40092	0.27012	0.2697	0.41301
125	0.27232	0.40456	0.26074	0.33733	0.34149	0.3683	0.30312	0.30381	0.36411	0.30826	0.28867	0.31354	0.30679	0.28861	0.28441	0.32759	0.35607	0.39041	0.38009	0.43419	0.30666	0.31966	0.36564	0.42367	0.37803	0.36069	0.28864	0.35445	0.29128	0.3433	0.24184	0.28958	0.31435	0.295	0.30005	0.24411	0.2596	0.26115	0.34782	0.3437	0.44614	0.33492	0.33045	0.288	0.33877	0.39768	0.26886	0.26615	0.41211
130	0.27484	0.40284	0.25378	0.33151	0.33674	0.36387	0.30104	0.30421	0.35827	0.30431	0.28537	0.31164	0.30511	0.28567	0.28194	0.32425	0.35015	0.38841	0.37653	0.43061	0.30701	0.31947	0.36719	0.42315	0.37721	0.36154	0.29295	0.35599	0.28824	0.34023	0.23799	0.28931	0.31633	0.29515	0.29351	0.24933	0.26708	0.26676	0.35179	0.34122	0.44598	0.33226	0.32281	0.28489	0.33331	0.39379	0.27117	0.26503	0.41092
135	0.27454	0.39944	0.24882	0.32496	0.3342	0.35907	0.3002	0.30424	0.35254	0.30166	0.28342	0.3104	0.30267	0.28639	0.28017	0.32227	0.34562	0.38682	0.37699	0.42606	0.30719	0.321	0.36836	0.42235	0.3755	0.36284	0.29301	0.35637	0.28668	0.33633	0.23337	0.29021	0.31988	0.29507	0.28802	0.25349	0.27232	0.27311	0.35555	0.33936	0.4446	0.3278	0.31523	0.28318	0.32736	0.38788	0.27156	0.26278	0.41024
140	0.27422	0.39566	0.24293	0.32019	0.33183	0.35442	0.29914	0.30132	0.34496	0.29668	0.28074	0.30946	0.29759	0.28859	0.27839	0.32117	0.34157	0.3856	0.37892	0.42064	0.30948	0.32073	0.36942	0.42096	0.37462	0.36181	0.29216	0.35591	0.28488	0.33354	0.22965	0.29184	0.32231	0.29639	0.28519	0.25822	0.27599	0.27975	0.3579	0.33813	0.44261	0.32107	0.30889	0.28248	0.32192	0.38199	0.27157	0.26314	0.40863
145	0.27462	0.39163	0.24104	0.31842	0.32783	0.34997	0.29949	0.29998	0.33947	0.29397	0.27751	0.30948	0.29371	0.29119	0.27675	0.32195	0.33964	0.38376	0.37926	0.41698	0.31066	0.32037	0.37056	0.42082	0.3746	0.36035	0.29031	0.35616	0.28158	0.33161	0.22804	0.29422	0.32422	0.2961	0.28503	0.26389	0.27885	0.2849	0.3589	0.3368	0.43925	0.3158	0.30299	0.27952	0.31813	0.37813	0.27128	0.26453	0.40549
150	0.27547	0.38762	0.24658	0.3215	0.32591	0.34945	0.30177	0.30072	0.33751	0.29537	0.27742	0.31265	0.29134	0.29371	0.27624	0.32516	0.34122	0.38304	0.38259	0.41372	0.3099	0.31795	0.37055	0.42259	0.37334	0.35779	0.28749	0.3586	0.27974	0.33003	0.22692	0.29689	0.32722	0.29768	0.28776	0.26823	0.28145	0.2876	0.35794	0.33405	0.43517	0.31401	0.29993	0.27769	0.31527	0.37621	0.27189	0.26394	0.40253
[truncated: 655 more columns]

## Sheet: no_flow_means_over_time
distance [µm]																														mean	std	SEM
0	1	1	1	1	1	1	1	1	1	1	1	1	1	1	1	1	1	1	1	1	1	1	1	1	1	1	1	1	1	1	0	0
5	0.59738	0.63815	0.66499	0.66004	0.64555	0.69196	0.68065	0.64239	0.66425	0.66974	0.67114	0.67437	0.70072	0.66228	0.68954	0.72114	0.70748	0.61879	0.66667	0.65139	0.7021	0.73148	0.69831	0.6555	0.68149	0.68373	0.71223	0.67441	0.64113	0.67238	0.03013	0.0056
10	0.52634	0.56572	0.58101	0.59352	0.57736	0.63061	0.60598	0.56754	0.60389	0.59273	0.59332	0.59626	0.63471	0.5806	0.6239	0.6519	0.64741	0.53648	0.57607	0.57868	0.63396	0.65887	0.62065	0.56246	0.61505	0.6008	0.64456	0.60606	0.55929	0.59882	0.03388	0.00629
15	0.4888	0.52119	0.52285	0.54855	0.53508	0.58806	0.55568	0.51498	0.56392	0.53902	0.53778	0.54164	0.58972	0.5237	0.57955	0.603	0.60599	0.47612	0.51066	0.52964	0.58366	0.60849	0.57061	0.49794	0.56607	0.53988	0.59633	0.55871	0.50049	0.54821	0.0368	0.00683
20	0.46029	0.48689	0.47626	0.51204	0.50176	0.55591	0.51497	0.47032	0.53198	0.49432	0.49046	0.49703	0.5543	0.47815	0.54304	0.5634	0.57154	0.42276	0.45445	0.48907	0.54023	0.56916	0.53237	0.4479	0.52505	0.49068	0.55603	0.52011	0.4526	0.507	0.04039	0.0075
25	0.43769	0.4602	0.43989	0.48138	0.47448	0.53063	0.48014	0.43275	0.50464	0.45819	0.45149	0.46086	0.52791	0.44013	0.51217	0.53153	0.54413	0.37775	0.4064	0.4544	0.5024	0.53812	0.50192	0.40458	0.49189	0.4501	0.52331	0.48691	0.41527	0.47315	0.04429	0.00823
30	0.41844	0.43752	0.41102	0.45494	0.45176	0.50991	0.44967	0.40142	0.48029	0.42737	0.41889	0.4302	0.50674	0.4066	0.48429	0.50595	0.52109	0.33806	0.36412	0.42455	0.46905	0.51232	0.47663	0.36457	0.46441	0.41551	0.49715	0.45731	0.38455	0.44429	0.04845	0.009
35	0.40233	0.41942	0.38765	0.43291	0.43349	0.49273	0.42366	0.37644	0.45997	0.40093	0.3931	0.40514	0.48965	0.37946	0.46076	0.48532	0.50234	0.30712	0.329	0.40036	0.44201	0.49062	0.45692	0.33031	0.44211	0.38678	0.47641	0.43209	0.36034	0.42067	0.05202	0.00966
40	0.38836	0.40528	0.36804	0.41404	0.41658	0.47866	0.40067	0.35512	0.44162	0.3779	0.37214	0.3829	0.47352	0.35737	0.44082	0.46691	0.48652	0.28375	0.29876	0.37908	0.41999	0.47113	0.44068	0.29956	0.42164	0.36137	0.45964	0.41054	0.34104	0.40047	0.05494	0.0102
45	0.3754	0.39453	0.35111	0.39794	0.40076	0.46684	0.38016	0.33779	0.425	0.35846	0.3555	0.36326	0.45735	0.33941	0.42404	0.44956	0.47277	0.2668	0.27252	0.35978	0.40127	0.45343	0.42599	0.27185	0.40211	0.33961	0.44548	0.39208	0.32538	0.38297	0.05708	0.0106
50	0.36419	0.38574	0.33667	0.38412	0.38653	0.45678	0.36127	0.32115	0.40922	0.34178	0.34383	0.34509	0.44165	0.32475	0.40926	0.4326	0.46138	0.25398	0.25087	0.34232	0.38491	0.43757	0.41136	0.24656	0.38439	0.32134	0.43219	0.37639	0.3128	0.36761	0.05863	0.01089
55	0.35424	0.37744	0.32502	0.37278	0.37399	0.4476	0.34409	0.30609	0.3951	0.32791	0.33447	0.32872	0.42686	0.31209	0.3963	0.41712	0.45101	0.24489	0.23406	0.32777	0.37033	0.42395	0.3968	0.22424	0.36849	0.306	0.41977	0.36235	0.30163	0.35418	0.05958	0.01106
60	0.34494	0.36883	0.3153	0.36325	0.36298	0.43914	0.32772	0.29143	0.38231	0.31594	0.3271	0.31333	0.41218	0.3	0.38457	0.40219	0.44136	0.23821	0.22035	0.31452	0.35671	0.41256	0.38275	0.20481	0.35432	0.29194	0.40686	0.34954	0.29144	0.34195	0.06017	0.01117
65	0.33516	0.36077	0.30669	0.35506	0.35336	0.43172	0.3128	0.27683	0.37085	0.30641	0.32065	0.29909	0.39772	0.28811	0.37413	0.38808	0.43263	0.23241	0.20904	0.30172	0.34398	0.40298	0.36963	0.18833	0.34173	0.27865	0.39454	0.33794	0.28169	0.33078	0.06067	0.01127
70	0.32549	0.35367	0.29854	0.34733	0.3455	0.42516	0.29957	0.2637	0.36026	0.29911	0.31458	0.2849	0.38402	0.27647	0.36444	0.37607	0.42429	0.2271	0.20037	0.28997	0.33193	0.39465	0.35785	0.1755	0.33104	0.26697	0.38377	0.3275	0.27144	0.32073	0.06102	0.01133
75	0.31716	0.34706	0.29077	0.33961	0.33924	0.42028	0.28721	0.25179	0.35047	0.29271	0.30859	0.27102	0.37105	0.26423	0.35494	0.36511	0.41643	0.22156	0.1935	0.27853	0.32023	0.38722	0.34783	0.16602	0.32225	0.25694	0.37365	0.31839	0.26168	0.31157	0.0613	0.01138
80	0.31092	0.34197	0.28402	0.33237	0.33443	0.41661	0.27595	0.24111	0.34212	0.2869	0.30258	0.25842	0.35948	0.25207	0.34593	0.3557	0.40907	0.21636	0.18831	0.26783	0.30871	0.38122	0.33862	0.159	0.31517	0.24844	0.36454	0.3106	0.25246	0.30348	0.06161	0.01144
85	0.30656	0.33875	0.27794	0.32569	0.32956	0.41352	0.26661	0.23251	0.33504	0.28155	0.29809	0.24678	0.34932	0.24161	0.33794	0.34838	0.40187	0.21127	0.18564	0.25788	0.29829	0.37661	0.33039	0.15412	0.3089	0.24025	0.35683	0.30371	0.24465	0.29656	0.0618	0.01148
90	0.30246	0.33636	0.27331	0.32004	0.32491	0.41179	0.25942	0.22512	0.32882	0.27552	0.29449	0.23668	0.34045	0.23361	0.33097	0.34146	0.39443	0.20616	0.18397	0.24928	0.28734	0.37224	0.32385	0.15016	0.30319	0.23284	0.34983	0.29766	0.23741	0.29047	0.06195	0.0115
95	0.29877	0.33483	0.26898	0.31516	0.32058	0.41088	0.25467	0.21998	0.32358	0.26962	0.29315	0.22799	0.334	0.2281	0.32592	0.33586	0.3872	0.20208	0.184	0.24168	0.27694	0.36858	0.31862	0.1478	0.29826	0.22571	0.34312	0.29269	0.23153	0.28553	0.06194	0.0115
100	0.29586	0.33294	0.26533	0.31147	0.317	0.41067	0.25184	0.21631	0.31998	0.26385	0.2936	0.22135	0.3289	0.2256	0.32239	0.33102	0.37962	0.19892	0.18555	0.23509	0.26769	0.36563	0.31422	0.14588	0.29384	0.22028	0.33735	0.28823	0.22735	0.28165	0.06172	0.01146
105	0.29414	0.3317	0.26255	0.30782	0.31396	0.41108	0.25035	0.21381	0.31784	0.25908	0.29566	0.21736	0.32541	0.22647	0.32028	0.32711	0.3724	0.19608	0.18809	0.23033	0.25914	0.36295	0.31095	0.14352	0.28928	0.21579	0.33259	0.2853	0.22476	0.27882	0.06146	0.01141
110	0.29343	0.33034	0.25965	0.30401	0.31192	0.41201	0.25064	0.21213	0.31733	0.25536	0.29811	0.21558	0.32303	0.22908	0.31918	0.32427	0.36605	0.19419	0.1905	0.22722	0.25139	0.36031	0.30865	0.14163	0.2853	0.213	0.32889	0.28373	0.22309	0.2769	0.06115	0.01136
115	0.29329	0.32879	0.2562	0.30079	0.31083	0.41306	0.2527	0.21183	0.31827	0.25189	0.29975	0.21654	0.32136	0.23164	0.3187	0.32222	0.35962	0.19255	0.1923	0.2255	0.2441	0.35699	0.30675	0.14093	0.28179	0.21147	0.32574	0.28259	0.22141	0.2755	0.0607	0.01127
120	0.2935	0.3272	0.25262	0.29893	0.31089	0.41416	0.2563	0.21141	0.31974	0.24786	0.30028	0.21903	0.31993	0.23375	0.31899	0.32087	0.35353	0.19042	0.19271	0.22505	0.23774	0.3536	0.30595	0.14154	0.27818	0.21138	0.32301	0.28126	0.21925	0.27445	0.06032	0.0112
125	0.29468	0.32597	0.24951	0.29811	0.31097	0.41521	0.26065	0.21088	0.32156	0.24357	0.29985	0.22252	0.31899	0.23541	0.32006	0.32014	0.34816	0.18789	0.19208	0.22477	0.23292	0.35083	0.30549	0.143	0.27479	0.21234	0.32039	0.2798	0.217	0.27371	0.06008	0.01116
130	0.29598	0.32514	0.24624	0.29833	0.31119	0.41594	0.26453	0.21184	0.3243	0.239	0.29917	0.22694	0.31832	0.23658	0.32137	0.32049	0.34407	0.18584	0.19108	0.22484	0.22997	0.34985	0.30515	0.14581	0.27139	0.21423	0.31787	0.27823	0.21432	0.27338	0.0599	0.01112
135	0.29825	0.32574	0.24464	0.29935	0.31127	0.41669	0.2693	0.21265	0.32631	0.23445	0.29818	0.23044	0.31823	0.23633	0.32265	0.32123	0.34089	0.18423	0.19019	0.22495	0.22841	0.34839	0.30632	0.14864	0.26836	0.21481	0.3155	0.27677	0.21148	0.27326	0.05993	0.01113
140	0.30093	0.32614	0.24345	0.30191	0.31104	0.41681	0.27413	0.21618	0.32732	0.2296	0.29691	0.23376	0.319	0.23674	0.32421	0.32288	0.33879	0.18324	0.189	0.22525	0.22774	0.34821	0.30711	0.15211	0.26576	0.21443	0.31316	0.27552	0.21	0.27349	0.05989	0.01112
145	0.30295	0.32686	0.24384	0.30556	0.31055	0.41665	0.27868	0.22222	0.32878	0.22479	0.29594	0.23649	0.32036	0.23827	0.32583	0.3252	0.33762	0.18288	0.18787	0.22537	0.22778	0.34967	0.30856	0.15746	0.2644	0.21389	0.31194	0.27458	0.20992	0.27431	0.05976	0.0111
150	0.30501	0.32854	0.24671	0.30968	0.30957	0.41639	0.28292	0.22902	0.32939	0.22052	0.29555	0.23762	0.32237	0.23974	0.32773	0.32732	0.33752	0.18282	0.18725	0.22575	0.22893	0.35062	0.31152	0.16355	0.26382	0.21253	0.31066	0.27437	0.21087	0.27546	0.05959	0.01107

## Sheet: flow_means_over_time
distance [µm]																																				mean	std	SEM
0	1	1	1	1	1	1	1	1	1	1	1	1	1	1	1	1	1	1	1	1	1	1	1	1	1	1	1	1	1	1	1	1	1	1	1	1	0	0
5	0.68758	0.69722	0.69364	0.69338	0.67011	0.64655	0.69035	0.7178	0.69039	0.69187	0.66115	0.66901	0.64887	0.66063	0.68206	0.63997	0.72427	0.66079	0.69201	0.67305	0.68774	0.73118	0.70967	0.6484	0.66021	0.67352	0.69986	0.73025	0.63465	0.68141	0.67268	0.66795	0.5747	0.62133	0.69752	0.67662	0.03175	0.00537
10	0.61831	0.63152	0.62535	0.62016	0.60882	0.58902	0.62716	0.65878	0.61586	0.63319	0.58454	0.60172	0.58884	0.58973	0.6111	0.58405	0.66366	0.57858	0.63168	0.61925	0.62886	0.6768	0.65459	0.60008	0.59814	0.61298	0.63847	0.67657	0.57492	0.62718	0.6096	0.60316	0.51017	0.57415	0.65229	0.61484	0.03313	0.0056
15	0.56898	0.58503	0.58185	0.56623	0.56874	0.5535	0.5811	0.61992	0.56407	0.5916	0.5329	0.55969	0.55357	0.54119	0.56044	0.54921	0.62474	0.52336	0.59153	0.58602	0.59231	0.63938	0.61614	0.57162	0.56023	0.57928	0.59759	0.64199	0.54043	0.59061	0.56832	0.56007	0.47585	0.54638	0.62236	0.57446	0.03396	0.00574
20	0.52898	0.54626	0.54712	0.52048	0.53534	0.52544	0.54323	0.58995	0.52313	0.55612	0.49057	0.52584	0.52559	0.50245	0.51845	0.52066	0.59467	0.47912	0.55934	0.5582	0.56278	0.60828	0.58286	0.54779	0.53025	0.55583	0.5641	0.61427	0.51336	0.55996	0.53718	0.52669	0.44838	0.52258	0.59433	0.5417	0.03546	0.00599
25	0.49642	0.51321	0.51876	0.48173	0.50778	0.50437	0.51205	0.56649	0.48975	0.52574	0.45535	0.49722	0.50264	0.47025	0.48357	0.49698	0.5704	0.44236	0.53354	0.53516	0.53948	0.58325	0.55492	0.52698	0.50602	0.53854	0.53655	0.59112	0.4929	0.53444	0.51194	0.50046	0.4278	0.50348	0.5679	0.51484	0.03718	0.00628
30	0.46866	0.48554	0.49492	0.44979	0.485	0.4863	0.48552	0.54748	0.46123	0.50051	0.42649	0.47211	0.48171	0.44295	0.4542	0.47676	0.55059	0.41063	0.51204	0.51493	0.52099	0.56219	0.53229	0.50788	0.48635	0.52496	0.51449	0.57067	0.47556	0.51254	0.49043	0.47896	0.41186	0.48808	0.54266	0.49221	0.03902	0.0066
35	0.44714	0.46326	0.47545	0.42651	0.46628	0.47081	0.4641	0.53206	0.43673	0.47876	0.40415	0.45136	0.46426	0.42116	0.43103	0.46056	0.53454	0.38274	0.4944	0.49888	0.50656	0.545	0.51474	0.49157	0.47077	0.51363	0.49638	0.55313	0.46166	0.49372	0.47168	0.46234	0.39861	0.4758	0.51986	0.4737	0.04068	0.00688
40	0.42898	0.44495	0.45846	0.40877	0.45065	0.45716	0.44554	0.51844	0.41465	0.4608	0.38591	0.43397	0.4497	0.40224	0.41173	0.44706	0.52188	0.35667	0.4788	0.48505	0.49362	0.53078	0.50093	0.47732	0.45835	0.50344	0.48127	0.53839	0.45002	0.47723	0.45467	0.44746	0.38736	0.46538	0.49872	0.4579	0.04236	0.00716
45	0.41365	0.42984	0.44435	0.39434	0.43717	0.44458	0.42991	0.50574	0.39467	0.44632	0.37025	0.4193	0.438	0.38636	0.39479	0.43557	0.5123	0.33257	0.46591	0.47331	0.48252	0.51848	0.49062	0.46494	0.44797	0.49408	0.46788	0.52512	0.44058	0.46306	0.43992	0.43493	0.3777	0.456	0.48029	0.44437	0.04408	0.00745
50	0.40065	0.41592	0.43147	0.3818	0.42519	0.43296	0.4162	0.49294	0.37705	0.43447	0.35726	0.40588	0.42778	0.37285	0.37872	0.42554	0.50396	0.31125	0.45592	0.4634	0.4737	0.508	0.482	0.45375	0.43835	0.4856	0.45543	0.51222	0.43178	0.45024	0.42743	0.42359	0.36849	0.44825	0.46308	0.43237	0.04565	0.00772
55	0.38922	0.40334	0.42158	0.37023	0.41515	0.42205	0.40567	0.48055	0.36138	0.42548	0.3463	0.39531	0.4192	0.36118	0.36466	0.41716	0.4965	0.29299	0.44786	0.45509	0.46575	0.49933	0.47467	0.44418	0.42926	0.47824	0.44374	0.49971	0.42388	0.43838	0.41724	0.41261	0.36073	0.44161	0.44777	0.42194	0.04697	0.00794
60	0.37923	0.39128	0.41252	0.35873	0.40599	0.41151	0.39697	0.4689	0.34693	0.41733	0.33651	0.38611	0.41234	0.35076	0.35142	0.40977	0.48883	0.27729	0.44015	0.44868	0.45922	0.4921	0.4677	0.43537	0.42164	0.47095	0.43232	0.4874	0.41683	0.42714	0.40838	0.40207	0.35394	0.43593	0.4333	0.41244	0.04814	0.00814
65	0.37021	0.37968	0.40416	0.3477	0.39724	0.40176	0.38936	0.45811	0.33344	0.41008	0.32675	0.37771	0.40662	0.34181	0.33859	0.40332	0.48045	0.26382	0.43291	0.44305	0.45285	0.48557	0.46078	0.42676	0.41492	0.46371	0.42172	0.47546	0.41036	0.4157	0.40119	0.39257	0.34822	0.43093	0.41972	0.40364	0.04913	0.0083
70	0.36188	0.3697	0.39689	0.33809	0.38902	0.39374	0.38324	0.4479	0.3214	0.40356	0.31799	0.37079	0.40104	0.33388	0.32731	0.39732	0.47213	0.25292	0.42735	0.43802	0.44693	0.47987	0.45363	0.41861	0.40909	0.45607	0.41202	0.46317	0.40449	0.40436	0.39475	0.38309	0.34345	0.42631	0.40747	0.39564	0.04977	0.00841
75	0.35476	0.36025	0.39019	0.33034	0.38112	0.38697	0.37705	0.43858	0.31004	0.3968	0.31052	0.36318	0.3954	0.32742	0.3185	0.39135	0.46438	0.24446	0.42345	0.43348	0.44163	0.47518	0.44601	0.41036	0.40413	0.44922	0.40343	0.45143	0.39905	0.39346	0.38943	0.37346	0.33884	0.42178	0.39578	0.38833	0.05018	0.00848
80	0.34874	0.35176	0.3844	0.32401	0.3743	0.38033	0.37211	0.43057	0.29972	0.38997	0.30463	0.35631	0.39103	0.32225	0.31227	0.38567	0.45726	0.23798	0.42098	0.42976	0.43688	0.4707	0.43844	0.40254	0.40025	0.44287	0.39534	0.44033	0.3936	0.38319	0.38472	0.36465	0.33396	0.41741	0.38535	0.38184	0.05036	0.00851
85	0.34351	0.34387	0.37975	0.31963	0.36833	0.3741	0.36929	0.42268	0.29079	0.38403	0.2994	0.35088	0.38729	0.31763	0.30771	0.3806	0.45071	0.23337	0.41852	0.42656	0.43262	0.46634	0.43115	0.39494	0.39717	0.43711	0.38765	0.43032	0.38821	0.37392	0.37991	0.3563	0.3295	0.41351	0.37587	0.37609	0.05031	0.0085
90	0.33951	0.33605	0.37629	0.31643	0.36264	0.36893	0.36635	0.41588	0.28246	0.37791	0.29379	0.3458	0.38514	0.31409	0.30327	0.37541	0.44477	0.2305	0.41585	0.42383	0.42865	0.46194	0.42457	0.38752	0.39507	0.43219	0.38158	0.42247	0.38344	0.36492	0.37556	0.34873	0.32613	0.41038	0.36756	0.37102	0.05028	0.0085
95	0.33603	0.32925	0.37371	0.31443	0.35851	0.36488	0.36474	0.4093	0.27518	0.37179	0.28873	0.34185	0.38363	0.3116	0.2987	0.37061	0.43937	0.22973	0.4129	0.42176	0.42574	0.45721	0.41892	0.38063	0.39359	0.42723	0.37668	0.41645	0.3794	0.35716	0.37114	0.34193	0.32306	0.4076	0.36057	0.36669	0.0501	0.00847
100	0.33384	0.32364	0.37121	0.31367	0.35545	0.36122	0.36279	0.40275	0.26935	0.3654	0.28531	0.33847	0.3823	0.30997	0.29404	0.36628	0.43473	0.23063	0.41017	0.42019	0.42372	0.45283	0.41405	0.37404	0.3926	0.42263	0.37263	0.41217	0.37545	0.3496	0.36659	0.33633	0.31993	0.40481	0.35432	0.36295	0.04977	0.00841
105	0.33352	0.31968	0.36855	0.31282	0.35295	0.35829	0.36078	0.39576	0.26521	0.35912	0.2836	0.33559	0.38146	0.30864	0.28909	0.36227	0.43029	0.23303	0.4078	0.41894	0.42289	0.44905	0.41004	0.36793	0.39158	0.41908	0.36959	0.40903	0.3711	0.3429	0.36145	0.33174	0.31732	0.40218	0.34879	0.35977	0.04932	0.00834
110	0.33391	0.31731	0.36637	0.3122	0.35102	0.35592	0.35881	0.38863	0.26223	0.35354	0.28368	0.33268	0.38063	0.30729	0.28418	0.35938	0.42613	0.23561	0.40599	0.41745	0.4227	0.44541	0.40709	0.36239	0.39078	0.416	0.36767	0.40618	0.36692	0.33712	0.35592	0.32802	0.31512	0.40008	0.34409	0.3571	0.04882	0.00825
115	0.33414	0.31665	0.36426	0.31199	0.34923	0.35396	0.35664	0.38188	0.25987	0.34843	0.28535	0.32923	0.37995	0.30527	0.27947	0.35743	0.42194	0.23786	0.40428	0.41655	0.42292	0.44163	0.40502	0.35709	0.3905	0.41366	0.36645	0.40379	0.36331	0.33263	0.34975	0.32457	0.3134	0.39797	0.34032	0.35478	0.04838	0.00818
120	0.33335	0.31642	0.36204	0.31138	0.34745	0.35307	0.3548	0.37577	0.25812	0.34358	0.28784	0.32623	0.37901	0.30339	0.27584	0.35648	0.41816	0.24042	0.40307	0.41612	0.42302	0.43781	0.40347	0.3524	0.39085	0.41256	0.36491	0.40174	0.36052	0.32873	0.34411	0.32164	0.31242	0.39615	0.33738	0.35286	0.04798	0.00811
125	0.33172	0.31646	0.35943	0.31036	0.34551	0.35295	0.35314	0.37069	0.25657	0.3396	0.29123	0.32352	0.37862	0.30143	0.27301	0.35691	0.41421	0.24331	0.40216	0.41582	0.42314	0.43397	0.40317	0.34867	0.391	0.41218	0.36269	0.39971	0.35821	0.32628	0.3382	0.31899	0.31102	0.39442	0.33505	0.35124	0.04762	0.00805
130	0.32855	0.31707	0.35697	0.3095	0.34202	0.35244	0.35185	0.36686	0.25654	0.33552	0.29546	0.32105	0.37818	0.30063	0.27085	0.35811	0.41021	0.24679	0.40079	0.4155	0.42376	0.42981	0.40346	0.34546	0.39095	0.41165	0.3606	0.39806	0.35625	0.32506	0.33176	0.31666	0.30963	0.39266	0.33306	0.34982	0.04712	0.00796
135	0.32602	0.3175	0.35448	0.3076	0.339	0.35282	0.3509	0.36451	0.25688	0.33218	0.29992	0.3188	0.37802	0.29984	0.27065	0.36058	0.40718	0.25059	0.4004	0.41523	0.42527	0.42584	0.40413	0.34361	0.3918	0.41128	0.35726	0.39622	0.35517	0.32446	0.32598	0.31439	0.3088	0.39148	0.33246	0.34889	0.04672	0.0079
140	0.3232	0.31794	0.3523	0.30597	0.33562	0.35362	0.3504	0.36279	0.25931	0.32967	0.30393	0.31703	0.37734	0.29994	0.27127	0.36289	0.40445	0.2551	0.4001	0.41458	0.42621	0.42224	0.40511	0.34233	0.3923	0.41142	0.35356	0.39488	0.35481	0.32489	0.32009	0.31163	0.30849	0.39014	0.33224	0.34822	0.04617	0.0078
145	0.32133	0.3184	0.35046	0.30465	0.33274	0.35482	0.35048	0.36134	0.26308	0.32769	0.30746	0.31557	0.37605	0.30054	0.2729	0.36516	0.40153	0.25916	0.39976	0.41388	0.42626	0.41912	0.40618	0.34169	0.39255	0.41238	0.35001	0.39396	0.35488	0.32637	0.3147	0.30917	0.30884	0.38908	0.33258	0.34785	0.04552	0.00769
150	0.32195	0.31869	0.34981	0.30237	0.33153	0.35666	0.35052	0.36089	0.26692	0.32627	0.31035	0.31472	0.37496	0.30029	0.27594	0.36807	0.39791	0.26326	0.40044	0.41348	0.42622	0.41612	0.40782	0.34235	0.39282	0.41401	0.34581	0.39332	0.35491	0.3285	0.31074	0.30734	0.3091	0.3887	0.33405	0.34791	0.04493	0.0076
