# Supplementary material for: Human endothelial cells display a rapid tensional stress increase in response to tumor necrosis factor-α
Source: PLoS One. 2022 Jun 24;17(6):e0270197. doi: 10.1371/journal.pone.0270197 (PMC9232152; doi:10.1371/journal.pone.0270197)
Supplement: S2 File — (ZIP) [file pone.0270197.s008.zip › correlation_length_time_evolution(Fig5F).xlsx]

## Sheet: correlation_length_no_flow
[µm]																													time [min]	mean	std	SEM
16.0263	20.1214	24.767	18.8815	17.9545	35.8213	23.8415	15.9895	NaN	21.8184	12.3234	29.6863	35.5379	11.4851	35.1928	35.2921	47.8662	10.1185	12.9065	32.1949	29.9446	108.684	27.3972	14.423	46.8012	20.7858	NaN	28.5224	19.0003	-24	27.9031	19.1036	3.67649
9.48674	18.3325	15.7737	15.7668	28.3909	33.5017	22.043	14.5912	NaN	20.4757	17.2619	22.8272	40.5029	13.5368	23.6475	29.3396	25.5202	9.21269	14.6503	25.7716	NaN	47.9845	21.6828	NaN	NaN	20.6337	NaN	24.4947	18.3145	-20	22.2393	9.11626	1.86085
12.8849	26.3982	15.9579	27.9961	27.0564	24.3006	23.4667	12.9647	17.2955	21.7622	21.5108	22.7429	36.2668	10.6881	18.9366	36.6749	33.8782	10.8583	11.1631	17.3566	30.9881	47.8382	24.7218	NaN	NaN	17.2541	48.391	34.4462	22.9824	-16	24.3252	10.2988	1.982
16.1229	24.6048	17.6175	34.5789	28.0546	29.3756	22.8897	12.3761	19.8557	27.8171	14.5204	31.4033	31.1959	13.625	47.4869	39.2717	44.9931	11.6881	13.3293	9.43202	28.3364	27.06	21.5383	NaN	NaN	NaN	17.6036	25.2578	16.5939	-12	24.1011	10.1334	1.98732
12.7519	24.8583	14.2898	64.422	20.5997	102.339	24.7109	13.5624	16.7288	21.9838	13.5802	34.4029	23.2479	16.7539	30.2949	36.2651	56.4142	11.6833	15.1972	15.462	29.2728	32.8168	22.9616	13.8385	NaN	NaN	37.6865	21.1043	13.4314	-8	27.4319	19.7897	3.80853
12.8664	29.957	14.6975	38.3426	17.2623	29.1396	19.346	15.0455	16.9126	22.7678	11.6835	35.586	18.6153	19.298	55.673	30.0535	54.9231	18.8945	12.3885	18.6274	27.6852	29.248	24.9755	10.2884	NaN	NaN	31.195	27.2563	17.0583	-4	24.4365	11.661	2.24416
16.8279	34.7875	22.5098	27.0599	22.5254	23.8491	18.1118	17.9905	22.7706	22.5897	14.7438	20.1041	32.1965	22.0105	52.2559	31.6312	36.5522	14.5909	18.5249	22.5191	29.4403	55.6401	27.4418	15.4603	38.2613	18.4135	35.5557	26.5695	10.6527	4	25.9168	10.5637	1.96163
13.4488	18.5636	18.0258	27.3039	20.4957	26.9257	18.8552	16.3701	17.487	31.7342	17.1322	23.7503	33.7251	21.7239	27.1496	32.6649	28.1837	9.9012	16.0586	22.2512	26.0377	35.5854	22.0434	14.0956	22.2979	18.1558	44.5666	21.9746	8.15084	8	22.5744	8.03195	1.4915
14.7933	26.3425	24.9312	30.7832	19.4553	50.7265	16.933	14.1449	11.2758	22.3515	19.8893	20.7008	29.8186	22.4716	23.6782	32.091	28.8624	11.9922	14.0874	23.5124	28.3897	39.7254	32.3987	11.704	23.8721	18.2476	49.2973	17.5951	14.3116	12	23.9442	10.1344	1.88192
9.60801	25.443	17.5277	24.6252	22.8119	51.1686	23.5715	15.0082	24.188	16.3493	20.4823	22.5061	43.5328	21.486	21.6128	31.0194	32.8995	14.9157	17.4812	18.1176	25.357	20.7263	27.0598	14.4108	29.3935	17.6174	47.7973	19.2266	11.936	16	23.72	9.89761	1.83794
13.9689	31.513	20.4181	28.1399	23.579	29.4193	25.3937	16.5844	27.4648	17.4389	25.7617	17.35	36.6148	24.0787	18.0233	41.5713	39.2806	11.3587	15.4518	22.2998	25.7074	30.4762	32.1197	15.6126	22.041	21.9343	37.0943	21.0897	13.5142	20	24.3207	8.07311	1.49914
19.6101	24.3272	21.9913	16.0657	30.3562	30.9807	22.4018	20.5149	28.9764	17.7713	17.282	18.6887	37.0959	22.8197	18.3628	41.5208	30.985	13.1709	14.9153	21.8198	28.8936	24.8329	32.8946	17.265	15.8106	19.095	34.5927	24.094	12.8649	24	23.4483	7.46351	1.38594
18.2232	15.4704	18.4645	21.386	23.1273	59.313	23.2561	20.9353	39.0208	20.0081	20.0226	19.0449	29.9345	25.0454	20.1606	37.6182	38.8248	15.379	16.9756	23.3194	27.1911	26.3605	24.5673	16.8189	19.1559	18.0492	44.6236	26.6127	14.6395	28	24.95	10.1485	1.88453
6.34019	18.2307	15.1657	15.8715	18.0235	37.9993	31.5214	18.1741	35.685	25.5853	20.5975	13.2638	30.9096	22.7107	16.356	31.0026	49.5023	14.4822	16.2306	16.9638	26.3184	32.4542	24.7285	16.891	20.6207	20.4477	31.5778	22.41	13.9871	32	22.8983	9.18471	1.70556
10.4494	15.0449	15.41	18.5262	29.9733	39.197	30.5486	21.7593	34.845	16.3912	20.4451	19.7256	25.3474	16.0395	21.4004	29.4868	32.7793	11.1143	14.8628	19.2672	23.3006	26.6843	21.0087	17.0184	21.4219	21.7321	44.2284	20.5291	18.0842	36	22.6421	8.06115	1.49692
12.4327	16.5556	16.403	18.0436	18.5019	65.0303	34.8578	25.9281	36.5062	19.6204	24.9525	17.0734	26.0182	16.4941	40.3669	28.1906	42.4448	12.1719	14.6481	24.6199	26.4258	30.1866	37.2217	18.8846	22.944	23.0998	38.5003	23.8748	16.4937	46	25.81	11.4559	2.12732
22.1461	7.10729	25.3135	16.0258	17.7976	22.6856	23.8321	20.9555	26.0482	16.1441	31.8564	16.9309	45.6131	18.6884	31.8234	26.4325	38.9199	13.041	16.8719	16.2718	22.3273	31.5288	32.5147	18.6435	20.2581	24.0268	28.104	23.7833	22.1957	56	23.3754	7.97412	1.48076
30.4339	12.2764	18.7917	21.0846	16.4573	29.1601	23.0753	22.7669	76.1981	14.9918	22.7648	17.6546	47.1084	20.4428	27.7045	26.6402	32.9316	14.4695	17.0387	14.7892	21.3873	33.1142	21.9955	16.6405	19.7435	19.2993	19.2099	18.1919	22.3169	66	24.0924	12.3444	2.29229
19.4111	15.9705	15.5373	22.0133	25.829	25.318	15.1335	25.0414	22.7469	15.6751	19.868	17.8459	31.6223	17.7468	38.6996	26.2004	41.626	12.4219	19.0505	15.5902	25.2948	33.2194	31.2703	16.6997	21.2376	18.5708	13.8038	20.5114	20.6665	76	22.2283	7.3093	1.3573
27.3064	6.92044	18.2037	17.1081	12.5986	22.5265	16.7592	12.276	50.2538	15.3782	26.6711	12.4313	32.4724	17.7126	26.1626	26.977	32.6936	18.0188	19.8717	20.7576	29.7141	24.1167	38.5404	14.626	22.0974	19.4524	12.9688	22.5741	19.9442	86	21.9701	8.96631	1.665

## Sheet: correlation_length_flow
[µm]																																			time [min]	mean	std	SEM
23.6056	24.702	35.3841	50.216	45.8932	51.6011	44.4628	35.9421	39.853	18.687	22.1227	NaN	18.6879	24.2011	18.1091	28.5397	44.0325	17.8347	40.7314	29.2956	15.3604	45.6612	48.3443	49.3314	11.642	37.8578	61.7853	68.7137	19.8048	27.9956	37.9058	30.0907	10.922	104.371	38.278	-24	35.9402	18.6962	3.20636
44.7696	22.8142	24.4425	50.7755	36.6138	17.0891	75.1234	34.532	45.4327	19.8904	25.5156	37.6601	31.1696	21.2489	24.5289	32.4825	84.1744	19.8684	45.2958	22.2233	30.465	41.0675	102.554	34.5973	12.48	31.8385	62.1241	107.859	34.7608	51.6981	46.0399	27.4862	15.3171	36.5046	34.99	-20	39.5838	22.6883	3.83503
20.3133	36.126	35.7269	36.0938	56.9714	22.8961	58.0915	38.5159	39.3957	21.5941	16.4522	35.3125	26.007	28.4706	18.6555	46.9376	57.9952	17.7761	38.379	25.2066	39.2276	44.2844	84.8115	31.7913	24.7506	27.9294	46.5211	100.954	20.1217	25.9096	22.079	54.8338	18.7226	NaN	35.2504	-16	36.8854	18.7845	3.22152
34.9548	46.9014	19.5062	29.4194	33.5497	27.3898	51.4159	37.0878	29.0734	NaN	19.7096	39.6771	29.3082	27.9354	31.117	24.8865	46.2952	18.1164	30.5951	28.678	47.3047	40.0108	33.7986	46.1507	42.3757	38.4941	29.6562	51.0463	23.2246	26.3226	31.4292	35.4229	2.92992	NaN	32.5341	-12	32.9187	10.4323	1.81602
24.6804	35.8862	29.1902	35.6009	27.4708	34.3499	NaN	43.0331	45.6243	22.5789	22.0541	24.8594	14.6371	30.918	20.8977	27.7018	32.5478	21.1199	27.7161	36.5541	28.0347	45.3335	64.5285	40.4061	17.609	33.6989	41.4909	57.4692	14.6426	43.7596	24.7334	34.6054	19.602	31.3191	27.4117	-8	31.8255	11.2924	1.93663
32.2696	27.7757	36.6839	26.9215	50.7857	35.0843	19.6933	64.048	28.5222	23.1924	17.3734	21.783	26.3074	26.4427	20.9035	38.5767	28.3287	18.8699	32.9322	41.4736	35.9948	39.5846	44.7591	43.4811	18.3109	42.3575	39.1665	38.5758	29.1861	36.0172	41.1771	56.6261	67.0548	28.962	31.0034	-4	34.5778	12.126	2.04966
29.0992	23.6184	20.4447	22.4545	14.7804	32.0669	26.5952	46.7818	22.7668	27.3418	18.564	18.6432	18.1823	23.9994	31.0076	37.1641	206.102	15.5801	33.1522	59.6805	47.5345	57.2547	30.3954	37.5561	22.2566	55.3091	28.9546	53.1151	27.0632	35.5985	43.2562	32.2542	17.1401	28.3727	44.6099	4	36.8199	31.9441	5.39954
18.4338	31.7058	19.3398	21.0031	25.715	25.1223	21.4797	38.5328	20.8946	38.0661	23.8912	20.7985	13.7372	20.9279	26.2219	19.986	38.9841	11.8398	42.4849	32.4261	32.7854	98.4939	31.961	14.5041	26.8369	49.9363	38.4452	47.7707	24.0666	20.0302	61.0372	30.3251	6.33436	35.6444	42.5165	8	30.6365	16.6208	2.80943
27.5456	26.2603	39.643	21.2025	18.3749	22.7589	20.5535	60.7034	26.0574	31.6296	22.0317	26.0226	25.8487	14.1076	22.011	14.4042	NaN	14.8318	40.5662	71.5426	41.007	NaN	44.4629	33.3488	81.2396	78.8788	15.7906	59.8879	39.1619	43.0429	31.0754	32.5378	10.2241	33.602	27.7152	12	33.8809	18.3516	3.19461
15.4848	39.4489	40.5915	22.0746	15.0702	22.4768	20.7433	80.6562	25.5718	23.2512	18.3928	22.3187	37.4071	16.8031	21.1666	18.7116	74.1984	14.8466	28.6853	60.1226	65.2124	75.2865	28.5679	30.617	90.0796	45.5591	30.1147	48.7153	17.8254	31.2742	33.5901	23.805	8.06696	21.2685	34.5502	16	34.3587	20.8645	3.52674
16.2337	28.7354	45.7474	22.7848	22.4725	34.709	18.9309	93.3282	26.6314	41.9442	21.5944	20.8915	19.3038	19.721	22.2449	20.2585	98.2706	18.3693	32.8278	83.7052	44.5504	77.9044	37.2444	48.6506	63.95	44.2174	31.4599	58.9199	25.7478	29.9425	22.8771	18.3324	8.54419	24.6327	34.4344	20	36.5746	22.606	3.82111
28.5997	31.4844	49.3949	10.8898	23.8403	24.7661	42.0672	60.7328	17.6607	33.4365	18.0469	31.2794	59.6539	16.2992	20.0002	23.5699	50.0641	20.2522	29.3358	NaN	45.0303	145.961	31.795	38.5223	32.4068	37.6976	23.2176	54.1236	42.6132	57.6821	28.0218	24.3122	4.77914	14.709	37.4687	24	35.5798	24.1124	4.13524
20.1188	32.7682	49.1941	15.3801	26.6766	16.6231	29.718	83.3088	18.147	45.9024	17.0439	34.3834	26.1301	20.1139	17.2163	49.8557	49.9518	18.3816	39.1922	57.2393	54.9483	48.4042	33.6893	43.0823	33.4387	31.5661	23.3893	68.2591	30.1951	46.368	29.9282	26.8782	1.675	20.646	42.3803	28	34.3484	16.8526	2.84861
17.7446	29.381	31.2157	14.1205	22.1857	29.9832	22.5644	54.1613	18.054	41.416	17.524	26.1577	42.4682	17.7366	18.5653	28.8959	32.8528	17.7727	37.6739	32.6397	41.9383	82.6937	71.2874	30.2759	42.1105	37.4101	32.8125	62.5763	24.0081	55.6581	31.8094	22.5267	9.69043	15.9732	40.3945	32	32.9794	16.5064	2.79008
12.2199	24.0578	41.9162	15.6805	41.5879	35.8235	28.8459	51.23	14.2839	29.1252	18.0956	22.9437	20.9517	15.7341	25.0896	17.9461	32.7216	20.0497	32.7594	28.1536	52.3371	42.4549	53.6851	35.9274	40.3791	31.8682	28.1961	64.8147	18.8697	53.3457	20.4764	25.897	20.9863	23.0937	41.2478	36	30.937	13.1821	2.22818
27.4486	21.8681	26.7883	21.067	26.1913	24.6647	20.919	34.288	18.6797	40.4539	21.204	20.2091	40.8827	24.2759	25.5595	19.5175	45.2769	20.2058	27.8134	25.1027	51.3079	53.7938	42.2659	24.6668	23.0655	32.8515	35.8178	32.2153	17.979	30.1622	18.038	19.8303	23.0767	15.2656	54.0165	46	28.7648	10.613	1.79393
38.5079	21.5453	16.5507	22.4791	23.217	31.042	26.3485	58.8689	16.5564	70.3714	16.4608	23.7956	35.1602	17.5898	28.5032	19.831	48.7806	16.3851	28.9509	26.1232	26.0388	42.9137	54.9657	19.4997	20.8776	62.3576	45.3735	19.6059	31.6958	23.14	21.7857	15.7207	14.5419	9.1876	44.5222	56	29.6941	15.0877	2.55028
35.6095	17.7618	12.9837	17.1477	35.639	12.0617	20.0579	24.9878	19.0333	34.0652	16.641	20.2021	23.0367	18.4765	33.8066	29.7235	40.7099	17.25	18.1428	21.3182	26.8631	64.7376	40.1268	27.1441	17.7495	47.3418	41.3589	55.6729	27.8199	33.7008	21.5442	18.8355	5.86288	24.6371	170.001	66	31.2015	27.2007	4.59776
30.805	28.8478	27.0027	28.4713	39.2924	49.9817	18.7061	33.6304	20.5368	59.9128	19.0779	19.7313	15.7058	22.5936	24.236	21.9186	65.3005	18.051	32.1168	21.3944	32.7421	26.6638	29.4558	49.0429	19.8524	46.876	36.8319	45.0217	36.5988	31.2605	15.6509	26.9062	12.498	12.2199	35.9406	76	30.1393	12.8718	2.17573
35.4404	35.6637	34.9777	37.9782	23.7061	NaN	19.1319	32.1983	25.1094	39.4874	17.5196	9.83518	26.0114	17.0685	29.5591	17.7834	49.8965	20.3301	37.7839	17.5829	32.5208	52.0494	35.9551	24.3856	17.1502	29.7907	49.7593	30.5703	17.213	15.5834	24.978	18.7418	21.4047	28.1987	49.2981	86	28.6666	11.0831	1.90073
