# Supplementary material for: Human endothelial cells display a rapid tensional stress increase in response to tumor necrosis factor-α
Source: PLoS One. 2022 Jun 24;17(6):e0270197. doi: 10.1371/journal.pone.0270197 (PMC9232152; doi:10.1371/journal.pone.0270197)
Supplement: S2 File — (ZIP) [file pone.0270197.s008.zip › Different_TNF_alpha_concentrations_normalized(Fig6A,B).xlsx]

## Sheet: 5ng_traction_stress_normlzd
																													time [min]	mean	std	SEM
0.94284	0.96979	0.95865	0.96061	0.98627	1.01261	0.9865	0.99192	1.03472	1.00513	0.99399	0.99344	0.94936	0.9083	0.89136	0.9362	0.96584	0.94626	0.8655	0.93606	1.08191	0.98166	0.97168	0.95157	1.03064	0.99613	1.01616	1.04151	1.00059	-24	0.97611	0.04591	0.00852
0.95678	0.9699	1.01048	0.97462	1.02807	1.00465	0.98967	1.00822	1.03752	1.02159	1.00874	1.00576	0.92792	1.01273	0.94621	1.00898	1.00748	0.97866	1.02562	0.98621	1.02275	0.98017	0.99518	0.9645	0.99024	0.98025	0.98471	0.97874	0.98926	-20	0.99295	0.02551	0.00474
0.97864	0.95014	0.97644	0.98131	1.03736	0.99799	0.98062	1.00652	1.01036	0.98279	1.009	0.98802	1.01473	0.98253	0.99881	1.01021	1.07898	1.01638	1.02767	1.01261	0.99208	1.00605	0.98757	1.00267	0.98055	1.00006	0.99529	0.98365	0.9679	-16	0.99851	0.02409	0.00447
1.00304	0.98966	1.0187	1.03046	0.99699	1.01017	1.0011	0.99342	0.97499	1.01616	0.99132	0.99761	1.06159	1.05134	1.03261	1.03573	0.9968	1.01526	1.05362	1.03071	1.00649	1.03324	1.0042	1.01001	0.99086	1.01179	0.99293	1.00231	0.98826	-12	1.01177	0.02156	0.004
1.04505	1.03708	0.99818	1.02301	0.96117	0.99949	1.01953	1.00755	0.96619	1.00519	1.00056	1.01197	1.01755	1.03125	1.0954	1.03108	0.9914	1.02582	0.98311	1.02268	0.96023	1.00853	1.02743	1.04341	1.00653	1.00837	1.007	1.00683	1.00819	-8	1.01206	0.02702	0.00502
1.07365	1.08343	1.03754	1.02999	0.99015	0.97508	1.02258	0.99237	0.97622	0.96914	0.99639	1.0032	1.02885	1.01386	1.03561	0.97779	0.95951	1.01762	1.04448	1.01173	0.93655	0.99035	1.01395	1.02785	1.00118	1.0034	1.00391	0.98694	1.0458	-4	1.00859	0.03252	0.00604
1.07635	1.08205	0.9668	1.02572	0.97768	0.91895	1.03502	0.98686	0.97925	0.99215	1.0199	0.98365	1.08247	--	1.0085	0.99161	0.94855	0.96349	1.04027	1.17674	1.05385	1.01716	1.01174	1.05911	1.01855	1.06077	1.10579	1.02692	1.08303	4	1.02475	0.05452	0.0103
1.13575	1.07033	1.001	1.08781	0.9685	0.96744	1.04367	1.04309	1.0243	0.99863	1.06964	1.05716	1.10696	1.09523	1.07624	1.04701	0.99041	0.98415	1.07609	1.0451	1.00228	0.9896	1.03919	1.07854	1.06081	1.07109	1.11657	1.07994	1.14884	8	1.05087	0.04853	0.00901
1.2112	1.06936	1.03987	1.12027	1.00811	0.97203	1.05408	1.02965	1.09877	1.03868	1.15906	1.0562	1.22063	1.11666	1.13486	1.10611	1.04736	1.02795	1.11381	1.02515	1.16491	1.09128	1.01955	1.14653	1.16068	1.19206	1.15663	1.19715	1.21951	12	1.10338	0.07068	0.01313
1.28123	1.04102	1.07634	1.10371	1.03161	0.99621	1.06894	1.03061	1.19113	1.02558	1.19391	1.08568	1.2701	1.13701	1.12701	1.19756	1.09803	1.0829	1.18831	1.21021	1.42117	1.22982	1.12646	1.23546	1.26545	1.30346	1.28673	1.34619	1.32742	16	1.1717	0.11144	0.02069
1.28932	1.05588	1.10694	1.11456	1.03716	1.02315	1.10006	1.03722	1.231	1.08926	1.1642	1.05643	1.29774	1.14267	1.11931	1.20612	1.07545	1.11909	1.21924	1.35439	1.639	1.30908	1.21087	1.33941	1.36362	1.3992	1.4301	1.4521	1.46216	20	1.22223	0.15826	0.02939
1.34964	1.08874	1.09457	1.12938	1.03511	1.06012	1.1069	1.06615	1.26797	1.09685	1.16782	1.0948	1.2511	1.1311	1.17564	1.21111	1.05226	1.09955	1.22038	1.38246	1.66428	1.36948	1.25635	1.35497	1.45497	1.39549	1.46983	1.47399	1.47281	24	1.24117	0.16617	0.03086
1.36145	1.09039	1.10423	1.13612	1.05264	1.06577	1.1041	1.07596	1.26691	1.07179	1.15995	1.11429	1.19753	1.13834	1.16641	1.23956	1.06394	1.09784	1.25992	1.39173	1.72975	1.37432	1.28065	1.42309	1.49637	1.36617	1.49879	1.48097	1.50444	28	1.25219	0.17788	0.03303
1.32722	1.04773	1.07135	1.10169	1.0502	1.05872	1.0991	1.09004	1.26797	1.08416	1.15027	1.06482	1.207	1.13454	1.12262	1.16692	1.04301	1.09146	1.33529	1.31624	1.71071	1.34689	1.26276	1.40567	1.4849	1.34027	1.50027	1.46334	1.50375	32	1.23617	0.17849	0.03314
1.31364	1.03793	1.05152	1.08649	1.03573	1.06325	1.08718	1.06219	1.28399	1.07658	1.13288	1.0673	1.21276	1.11972	1.10896	1.09127	1.0901	1.05693	1.34903	1.27475	1.64178	1.26061	1.2508	1.44163	1.50622	1.29077	1.44034	1.43124	1.43607	36	1.2173	0.16936	0.03145
1.29832	1.08321	1.07675	1.12833	1.05017	1.05676	1.09564	1.11286	1.25992	1.06791	1.18056	1.0657	1.22589	1.20691	1.18619	1.19633	1.14067	1.04707	1.15169	1.17586	1.51294	1.12883	1.21141	1.3372	1.39696	1.18241	1.35603	1.34535	1.29037	46	1.19201	0.11773	0.02186
1.33804	1.15317	1.10544	1.17054	1.07391	1.0756	1.13964	1.13434	1.22874	1.12611	1.18916	1.03202	1.21847	1.1842	1.16835	1.24846	1.12811	1.05315	1.21662	1.25285	1.5217	1.06328	1.31558	1.43119	1.55469	1.27385	1.50552	1.42201	1.31216	56	1.22886	0.14517	0.02696
1.40859	1.19806	1.17057	1.13265	1.17129	1.10599	1.21853	1.1175	1.20091	1.13574	1.18568	0.98744	1.26849	1.14839	1.22217	1.21993	1.20853	1.15574	1.24622	1.3332	1.56535	1.07886	1.3879	1.47987	1.59726	1.23236	1.6064	1.45643	1.32007	66	1.26069	0.15863	0.02946
1.45176	1.29983	1.20123	1.14379	1.15574	1.1092	1.17309	1.13799	1.22413	1.16768	1.28103	1.00402	1.23403	1.10523	1.22554	1.23019	1.21497	1.07789	1.17973	1.3188	1.62501	1.09097	1.37468	1.51515	1.42713	1.24401	1.54438	1.48471	1.2928	76	1.25982	0.15349	0.0285
1.50478	1.36322	1.15241	1.1723	1.1503	1.15305	1.16506	1.14717	1.20971	1.12596	1.38774	1.06197	1.20119	1.10834	1.30648	1.26323	1.20368	1.14937	1.21981	1.22928	1.64304	1.07321	1.39471	1.48672	1.49242	1.21195	1.56162	1.55723	1.34137	86	1.27715	0.16285	0.03024

## Sheet: 5ng_internal_stress_normlzd
																													time [min]	mean	std	SEM
0.96153	0.9927	1.01334	0.98403	1.00341	1.04352	0.97414	1.02456	1.01076	1.05497	0.96767	0.96809	0.98031	0.90389	0.94032	0.93237	0.90988	1.02381	1.27551	1.0148	1.11744	1.11937	1.05983	0.98914	1.10173	1.2592	1.05511	1.05758	1.10266	-24	1.02902	0.08756	0.01626
0.99555	0.9997	1.01183	0.96311	0.99941	1.01404	0.98248	0.97167	0.9971	0.95941	1.01376	0.98616	0.97288	0.98723	0.97523	0.94485	0.98707	0.94923	0.93789	0.99025	0.99547	0.9595	1.00828	0.98015	1.00743	0.94891	0.97773	0.98988	0.95767	-20	0.98151	0.02186	0.00406
1.00384	0.99316	0.96334	0.97481	0.93876	0.97342	0.9675	0.94265	0.98468	0.99508	0.98369	1.00439	0.9762	0.9707	0.9835	1.04836	1.01911	1.02924	0.98156	1.02823	0.96532	1.04205	1.02557	1.00948	0.98857	0.95388	1.01026	1.03889	1.01449	-16	0.99347	0.02949	0.00548
1.02253	0.99841	1.00228	1.00151	0.97272	0.99673	1.02414	0.9958	1.02856	0.96533	1.02068	1.02813	1.01109	1.04737	1.01523	1.07108	1.02386	0.96906	0.89123	1.02631	1.03433	0.97393	1.03304	1.00777	1.02727	0.97069	0.98614	1.0088	1.02889	-12	1.00631	0.03347	0.00622
1.01619	0.99946	1.0218	1.04236	1.04266	0.99501	1.05022	1.05128	1.01154	1.03344	1.03261	1.03556	0.99712	1.03707	1.05865	0.98447	1.05009	1.01539	0.96542	1.03577	0.98823	1.03699	1.00343	1.07171	1.01442	1.00265	1.07603	1.04143	1.05115	-8	1.02628	0.02696	0.00501
1.00037	1.01656	0.98741	1.03418	1.04304	0.97728	1.00152	1.01403	0.96736	0.99177	0.9816	0.97768	1.06241	1.05373	1.02707	1.01887	1.00998	1.01328	0.94838	0.90463	0.8992	0.86816	0.86984	0.94175	0.86059	0.86466	0.89472	0.86342	0.84514	-4	0.9634	0.06723	0.01248
1.19593	1.21292	1.19335	1.18255	1.10087	1.16717	1.11288	1.22154	1.00473	1.09353	1.00449	1.07192	1.19424	--	1.07996	1.14773	1.17993	1.29128	1.34941	1.17498	1.08693	1.26564	1.15718	1.2377	1.13764	1.26879	1.36606	1.1921	1.22682	4	1.17565	0.08886	0.01679
1.10631	1.07652	1.06186	1.08599	0.99002	1.05828	1.0433	1.15518	0.97076	1.04706	0.9819	0.98343	1.17189	1.15431	1.03709	1.17235	1.12244	1.24898	1.04442	0.99641	0.92785	1.06338	0.97167	1.11859	0.98842	0.97591	1.10534	0.98361	1.14934	8	1.06181	0.07851	0.01458
1.06524	1.03976	1.00958	1.05277	0.96391	1.03601	1.01119	1.16542	0.98142	1.0192	0.93644	1.01017	1.35718	1.26075	1.22223	1.37772	1.33235	1.52789	0.95634	0.9623	1.06084	1.11821	1.00404	1.08044	1.07217	1.08329	1.17883	1.21562	1.15305	12	1.11222	0.14599	0.02711
1.11419	1.13534	1.06836	1.12246	1.02308	1.17009	1.09406	1.31625	1.0213	1.1448	0.95916	1.07687	1.55959	1.51613	1.30467	1.61679	1.59036	1.79264	1.35456	1.12159	1.30071	1.24078	1.24256	1.24734	1.37156	1.41728	1.41772	1.46197	1.43411	16	1.28401	0.20755	0.03854
1.14569	1.14299	1.09291	1.10895	1.06403	1.23135	1.16243	1.43696	1.05509	1.23647	0.99436	1.12782	1.6415	1.59135	1.33337	1.62818	1.6742	1.9247	1.59983	1.24419	1.45047	1.39586	1.37002	1.37062	1.45474	1.58058	1.59591	1.60105	1.64964	20	1.37604	0.24081	0.04472
1.2198	1.21033	1.15174	1.12136	1.11937	1.27952	1.25673	1.5315	1.0821	1.26773	0.98301	1.16655	1.63338	1.53137	1.2912	1.56163	1.57487	1.83499	1.53811	1.20812	--	1.24397	1.29571	1.35041	1.45444	1.66284	1.67413	1.61509	1.68363	24	1.37656	0.22504	0.04253
1.20128	1.19646	1.10822	1.06553	1.11141	1.29627	1.22945	1.48392	1.10095	1.29428	0.96268	1.09229	1.56677	1.56424	1.29418	1.55827	1.64327	1.85317	1.65171	1.19745	1.43594	1.36235	1.33848	1.36815	1.47235	1.63846	1.70787	1.71836	1.68619	28	1.38621	0.2388	0.04434
1.16723	1.16423	1.09056	1.02915	1.12159	1.23029	1.154	1.41976	1.05943	1.25679	0.92733	1.13685	1.61314	1.54995	1.28196	1.53678	1.58114	1.64609	1.48636	1.1442	1.45432	1.32265	1.27703	1.36107	1.35596	1.45863	1.58513	1.6699	1.64077	32	1.33525	0.21387	0.03971
1.1674	1.16102	1.11546	1.01687	1.12206	1.26788	1.22877	1.44125	1.06574	1.27957	0.96849	1.12856	1.50974	1.48663	1.25982	1.39205	1.53186	1.46045	1.54345	1.1059	1.46826	1.34164	1.28489	1.44773	1.47351	1.42294	1.58284	1.64763	1.57742	36	1.32758	0.19103	0.03547
--	1.15253	1.13406	1.02682	1.13519	1.19315	1.26384	1.47047	1.11431	1.2809	0.9128	1.1217	1.58339	1.77533	1.44786	1.65437	1.72741	1.78173	1.77469	1.13044	1.42629	1.31434	1.27033	1.35018	1.37384	1.36167	1.62885	1.62136	1.51106	46	1.37639	0.24745	0.04676
1.22007	1.23556	1.21255	1.07565	1.18012	1.15153	1.29469	1.47211	1.10565	1.34061	1.04797	1.20737	1.56632	1.90826	1.46055	1.73993	1.80685	1.90668	1.78855	1.17055	1.31373	1.21697	1.28966	1.31703	1.40107	1.4725	1.71716	1.62052	1.55337	56	1.40668	0.2567	0.04767
1.20071	1.25554	1.19052	1.01785	1.21184	1.18127	1.35062	1.49982	1.1782	1.4169	1.00645	1.1596	1.63412	1.946	1.60788	1.5816	1.70975	2.07297	1.79303	1.18967	1.39427	1.15234	1.34899	1.38875	1.49099	1.43325	1.88538	1.6501	1.50664	66	1.42948	0.27664	0.05137
1.15439	1.26358	1.14344	1.0308	1.19236	1.09351	1.30411	1.48891	1.16275	1.33805	1.04357	1.11455	1.50225	1.7665	1.53751	1.46183	1.59133	1.79984	1.98434	1.22698	1.57761	1.15149	1.33545	1.42007	1.37998	1.32498	1.95934	1.7221	1.49674	76	1.39891	0.26519	0.04924
1.14785	1.19442	1.1566	0.99598	1.08659	1.05428	1.29515	1.32663	1.12151	1.24509	0.94462	1.06138	1.50587	1.65136	1.55383	1.45459	1.4051	1.71161	1.87454	1.07946	1.45879	1.05898	1.3091	1.32212	1.28168	1.42095	1.77225	1.57807	1.32375	86	1.32387	0.24412	0.04533

## Sheet: 20ng_tracion_stress_normlzd
																													time [min]	mean	std	SEM
0.98317	1.02911	0.97599	1.04201	0.98774	1.00216	1.00844	1.05963	--	0.96859	0.9615	1.01382	0.95843	0.98807	0.97463	--	1.07058	0.91395	0.94691	0.95726	1.00461	0.97754	1.02626	0.95827	0.95654	1.01156	1.00416	0.99564	0.93766	-24	0.98942	0.03687	0.00709
0.96047	1.00688	0.93468	1.0731	0.99497	1.01797	1.0048	1.03661	--	1.00994	0.96766	1.00287	--	--	1.00564	--	0.99861	0.95356	0.95564	1.01126	0.99026	1.00885	0.96019	0.98207	0.96848	1.01114	1.01055	1.01912	--	-20	0.99522	0.03057	0.00624
1.02427	1.00182	0.98485	1.01053	1.00088	1.00905	0.97914	0.98904	1.01523	1.0139	0.95641	1.01451	--	--	1.01973	0.99651	0.99757	0.9872	1.01709	1.00645	1.00278	1.01643	0.97839	0.9982	0.98435	0.99389	1.00874	0.99678	1.00745	-16	1.00041	0.01542	0.00297
0.98446	1.0128	0.90428	0.98412	1.00304	1.0015	0.99594	0.97946	1.03016	1.00485	0.995	0.99133	--	--	--	0.99327	0.97781	1.01276	1.02786	1.00088	1.02011	0.9993	0.97767	1.01495	1.02522	0.99584	1.00607	1.00487	1.00181	-12	0.9979	0.02409	0.00472
1.04347	0.96125	1.10909	0.96442	1.00938	0.99306	1.00646	0.96415	0.99191	1.00168	1.0359	0.98723	1.0057	--	--	0.99184	0.9897	1.0631	1.00886	1.02366	0.99554	0.98583	1.00604	1.02295	1.03876	0.99618	0.99924	1.01396	1.02778	-8	1.00878	0.03135	0.00603
1.00416	0.98813	1.09111	0.92583	1.004	0.97626	1.00522	0.9711	0.96271	1.00104	1.08352	0.99025	1.03586	1.01193	--	1.01839	0.96573	1.06943	1.04364	1.00049	0.98669	1.01205	1.05145	1.02356	1.02665	0.9914	0.97124	0.96963	1.0253	-4	1.00738	0.03786	0.00716
0.92628	1.01355	1.07971	0.91055	1.02279	1.07016	1.04367	--	1.00987	1.0319	1.16569	1.07749	1.1381	1.12095	1.02516	1.06826	1.08151	1.21188	1.06494	1.00421	1.00938	1.05426	1.08079	1.06717	1.11766	0.97342	1.01149	1.03053	1.07518	4	1.05309	0.06471	0.01223
1.07412	1.04873	1.16724	0.97941	1.06595	1.00308	1.07042	0.95812	0.97403	1.0679	1.18927	1.17155	1.17845	1.20258	1.0649	1.13054	1.14517	1.36627	1.1079	1.00307	1.08721	1.13129	1.17068	1.16114	1.22422	1.08253	1.02247	1.1094	1.15841	8	1.10745	0.08837	0.01641
1.14267	1.0893	1.18474	1.10781	1.10012	1.076	1.17479	0.96853	1.04164	1.11055	1.21064	1.23626	1.23164	1.2795	1.11421	1.17209	1.19147	1.4227	1.16859	1.10114	1.12902	1.22545	1.2507	1.21907	1.30075	1.14309	1.11508	1.18001	1.17151	12	1.16755	0.08745	0.01624
1.17803	1.13025	1.23611	1.22007	1.15051	1.152	1.19696	0.98356	1.14642	1.13193	1.25205	1.24177	1.27827	1.28842	1.19803	1.20954	1.12352	1.44915	1.21612	1.14551	1.16973	1.28416	1.23518	1.22067	1.35474	1.18509	1.1622	1.21018	1.17033	16	1.20415	0.08271	0.01536
1.14584	1.12798	1.20863	1.23144	1.16811	1.15915	1.18524	0.97631	1.15471	1.13961	1.28603	1.23604	1.32558	1.31549	1.24353	1.22196	1.13483	1.49449	1.20454	1.18576	1.17918	1.29131	1.22692	1.18178	1.40153	1.18024	1.16513	1.26015	1.18838	20	1.21448	0.09429	0.01751
1.14704	1.16991	1.16716	1.26301	1.18171	1.15123	1.19556	0.9704	1.14468	1.13331	1.27144	1.26086	1.3671	1.31368	1.21718	1.25728	1.11163	1.48868	1.24402	1.19544	1.19472	1.29261	1.19511	1.1572	1.3702	1.21268	1.17477	1.25416	1.18613	24	1.21686	0.09509	0.01766
1.14013	1.17809	1.16649	1.26211	1.19989	1.15259	1.19803	0.95111	1.15551	1.12777	1.27313	1.25582	1.34753	1.33079	1.19559	1.22597	1.06131	1.54613	1.23764	1.21392	1.20353	1.24906	1.19018	1.16079	1.33376	1.20652	1.19338	1.26142	1.1503	28	1.21271	0.10225	0.01899
1.13801	1.18084	1.26586	1.31133	1.21477	1.15233	1.16564	0.94652	1.14143	1.10419	1.27318	1.24022	1.32397	1.31139	1.20136	1.2134	1.02787	1.49124	1.23299	1.22719	1.16951	1.20602	1.1543	1.1566	1.32046	1.21122	1.24288	1.28254	1.18129	32	1.20995	0.09971	0.01852
1.1252	1.17593	1.2052	1.28274	1.2183	1.14393	1.13563	0.91686	1.13703	1.09697	1.27699	1.22885	1.32993	1.39023	1.2098	1.20504	1.00836	1.50644	1.23452	1.23358	1.19097	1.17953	1.17517	1.17572	1.31748	1.20526	1.2057	1.28918	1.14981	36	1.20518	0.10915	0.02027
1.10023	1.16765	1.20215	1.15507	1.24617	1.11308	1.17596	0.89233	1.14633	1.06238	1.33615	1.22308	1.37813	1.38177	1.13974	1.17398	1.05018	1.46731	1.23362	1.29385	1.14631	1.15276	1.16221	1.23067	1.31629	1.24684	1.20151	1.35752	1.19988	46	1.20528	0.11634	0.0216
1.12623	1.14609	1.26932	1.18845	1.26331	1.11965	1.25556	0.93896	1.16588	1.11057	1.39493	1.24492	1.49519	1.46688	1.21702	1.20594	1.07187	1.42604	1.2153	1.20809	1.13541	1.20148	1.16132	1.28081	1.31768	1.24853	1.21546	1.39761	1.23464	56	1.23183	0.12103	0.02247
1.23841	1.1775	1.25099	1.15894	1.29817	1.10039	1.25946	0.96905	1.15349	1.12754	1.41323	1.28563	1.52015	1.56496	1.23577	1.29961	1.06149	1.35359	1.14064	1.24589	1.13332	1.1671	1.13644	1.3528	1.35053	1.22129	1.18384	1.42047	1.26978	66	1.2445	0.13236	0.02458
1.2831	1.14766	1.33482	1.12159	1.34306	1.16946	1.30194	1.03551	1.10223	1.12164	1.39704	1.31373	1.52052	1.69649	1.27608	1.28527	1.04209	1.41267	1.23357	1.2744	1.14499	1.13034	1.08373	1.29894	1.38231	1.18984	1.22319	1.41129	1.24157	76	1.25928	0.14747	0.02738
1.26034	1.12549	1.31462	1.13044	1.30508	1.20398	1.17902	1.10935	1.10358	1.10569	1.40053	1.38029	1.52156	1.78455	1.26946	1.37177	1.03773	1.35835	1.25067	1.23972	1.20613	1.11608	1.0543	1.2722	1.37707	1.2149	1.2152	1.44552	1.35571	86	1.26584	0.15777	0.0293

## Sheet: 20ng_internal_stress_normlzd
																													time [min]	mean	std	SEM
1.01927	1.02094	1.02621	1.00025	0.98358	1.06164	0.98362	1.03672	--	0.99977	1.01386	1.08618	1.00159	1.02253	1.04725	--	1.06089	1.00258	0.97059	0.95075	1.05109	0.99651	1.06809	0.99309	0.9424	0.97411	0.92926	0.98328	0.93454	-24	1.00595	0.04135	0.00796
0.99761	1.00919	1.00073	0.9945	1.01764	1.08084	1.01717	1.03828	--	1.08186	0.99555	1.02891	--	--	0.99826	--	0.99479	1.02661	1.01194	0.96407	1.03298	1.0176	0.86032	1.01058	1.00818	0.9795	0.98583	1.04913	--	-20	1.00842	0.04216	0.0086
1.00747	1.03904	1.04297	1.02709	0.98396	1.05741	0.99996	0.9987	1.00401	1.01388	0.96267	0.97557	--	--	0.95449	1.01397	0.99838	0.99049	1.00611	1.00397	1.02967	1.01247	0.85605	0.98207	1.0346	0.95396	0.99564	0.9785	0.97778	-16	0.99633	0.0384	0.00739
1.04447	1.0189	0.98617	1.03144	1.00858	0.98651	0.98938	0.96755	0.98274	0.94851	0.98476	0.96401	--	--	--	0.97659	0.97105	0.98207	1.00381	1.00852	0.9825	0.97624	0.93443	0.98593	0.97548	1.00384	1.0144	1.02354	1.00075	-12	0.99047	0.02497	0.0049
0.96172	0.95159	0.98531	1.0045	1.00467	0.9126	1.01466	0.98309	1.00769	0.96392	1.02391	0.95205	1.00483	--	--	1.00896	0.99426	0.99123	1.00576	1.02705	0.95586	1.01103	1.08981	1.04492	0.98607	1.05176	1.02485	1.00673	1.0776	-8	1.00172	0.03875	0.00746
0.96946	0.96034	0.95862	0.94221	1.00158	0.90101	0.9952	0.97565	1.00556	0.99206	1.01924	0.99327	0.99358	0.97747	--	1.00048	0.98063	1.00702	1.00179	1.04563	0.9479	0.98616	1.19129	0.98342	1.05327	1.03683	1.05001	0.95882	1.00933	-4	0.99778	0.05079	0.0096
1.0533	1.14659	1.17545	1.11941	1.25944	1.13608	1.26129	1.16761	1.29807	1.15218	1.30669	1.23175	1.33002	1.38484	1.28595	1.23191	1.13325	1.23641	1.20459	1.24477	1.08137	1.22363	1.50971	1.1546	1.27601	1.35857	1.34842	1.20081	1.44555	4	1.23994	0.10709	0.02024
1.10425	1.06812	1.09548	1.09573	1.18216	0.96087	1.13119	0.98679	1.09669	0.99964	1.21086	1.15223	1.1933	1.27605	1.14487	1.06423	1.09544	1.19121	1.21531	1.13689	1.10559	1.2177	1.48063	1.24455	1.34672	1.34675	1.33921	1.2269	1.59217	8	1.18281	0.14017	0.02603
1.06015	1.04285	1.06791	1.11608	1.14037	1.03141	1.21873	0.9667	1.18016	1.0704	1.18576	1.16351	1.17973	1.24626	1.15019	1.07161	1.08912	1.26453	1.26557	1.25701	1.17249	1.36138	1.52593	1.34938	1.47074	1.4733	1.41039	1.30835	1.82118	12	1.2297	0.18316	0.03401
1.06524	1.09272	1.1218	1.11837	1.18494	1.05881	1.24837	0.9867	1.30101	1.12356	1.19771	1.23598	1.23437	1.28489	1.18339	1.12546	1.09414	1.29876	1.31023	1.31175	1.23491	1.42206	1.61976	1.36919	1.56437	1.65228	1.51582	1.38678	1.89035	16	1.28392	0.20592	0.03824
1.02688	1.1435	1.19102	1.23206	1.15966	1.03494	1.21289	1.02215	1.33618	1.10821	1.2053	1.27857	1.28462	1.33692	1.18562	1.15997	1.10731	1.36577	1.38338	1.34064	1.29724	1.47436	1.64589	1.39587	1.60944	1.67643	1.63311	1.45181	1.9095	20	1.31756	0.21675	0.04025
1.0883	1.12175	1.17786	1.14058	1.18824	1.01967	1.19161	1.04026	1.30841	1.11385	1.20187	1.30798	1.32246	1.43031	1.23753	1.16885	1.09299	1.38424	1.37272	1.33516	1.29795	1.45543	1.55497	1.4372	1.60132	1.77077	1.6129	1.42429	1.85371	24	1.31907	0.21184	0.03934
1.02061	1.11852	1.17006	1.11789	1.19001	1.01134	1.18589	1.03419	1.24996	1.02427	1.20945	1.29952	1.31306	1.40411	1.18234	1.14216	1.06635	1.37458	1.33007	1.32278	1.29448	1.40977	1.49259	1.36821	1.5353	1.77472	1.58872	1.38362	1.76272	28	1.28887	0.20473	0.03802
1.01515	1.13877	1.16487	1.07793	1.1833	0.95589	1.15797	0.99454	1.18881	0.98865	1.17544	1.31235	1.28009	1.42732	1.1734	1.07334	1.04893	1.40366	1.27392	1.28556	1.24182	1.42542	1.50433	1.34537	1.48472	1.76692	1.6232	1.45688	1.75997	32	1.2734	0.21868	0.04061
1.00109	1.08632	1.11098	1.06851	1.15348	1.00756	1.13641	0.9641	1.1931	0.98226	1.22146	1.30068	1.31513	1.43344	1.20922	1.06411	1.04485	1.39832	1.24346	1.30318	1.21691	1.40396	1.46004	1.38329	1.45001	1.77821	1.56475	1.48581	1.71089	36	1.26522	0.21457	0.03985
1.02133	1.11091	1.1091	1.15268	1.20002	1.00198	1.16591	0.93244	1.11508	1.00471	1.34208	1.38333	1.43306	1.54653	1.25459	1.09975	1.10244	1.45536	1.21468	1.34888	1.18205	1.35564	1.46	1.47556	1.48759	1.91147	1.69111	1.5428	1.77809	46	1.30618	0.24414	0.04534
1.07043	1.13656	1.10893	1.14269	1.27807	1.02139	1.25464	0.97421	1.16798	1.01676	1.4625	1.42108	1.48217	1.70027	1.33981	1.1844	1.18845	1.47961	1.2584	1.39694	1.18898	1.34645	1.42042	1.57791	1.52996	1.95331	1.73785	1.73255	1.98722	56	1.36414	0.27042	0.05022
1.09494	1.12007	1.09382	1.16861	1.23829	1.0128	1.18379	0.92802	1.1071	1.0346	1.4047	1.43003	1.49795	1.70191	1.38504	1.22279	1.1629	1.50749	1.28268	1.46444	1.21242	1.31214	1.35547	1.61925	1.46929	1.9474	1.72829	1.77018	1.99596	66	1.36043	0.2774	0.05151
1.04732	1.13855	0.99382	1.15944	1.25711	1.01793	1.16727	0.89909	1.096	0.94637	1.26126	1.42777	1.46963	1.59739	1.36522	1.15672	1.12627	1.49942	1.28982	1.4539	1.15858	1.24857	1.29762	1.65536	1.48832	1.80913	1.73548	1.68556	1.82257	76	1.31971	0.26235	0.04872
1.05163	1.05559	0.97467	1.04724	1.09897	0.98032	1.06575	0.81715	1.04923	0.95013	1.17412	1.41537	1.45141	1.59278	1.27075	1.02139	1.1259	1.46938	1.33983	1.38025	1.12723	1.16805	1.21813	1.5718	1.34787	1.90133	1.50778	1.68396	1.75183	86	1.26241	0.26965	0.05007

## Sheet: 100ng_traction_stress_normalzd
																																	time [min]	mean	std	SEM
1.02152	0.96744	0.9844	1.08273	0.9528	0.93463	0.99627	0.96217	0.9881	0.98204	0.97072	1.00234	0.92188	0.96361	1.00951	0.96688	0.94292	0.99012	0.98337	0.95987	0.87588	0.87767	0.98876	0.99449	0.99145	1.00098	0.99565	1.02427	1.03452	0.99959	1.02046	1.00308	1.03041	-24	0.98244	0.04158	0.00724
0.98544	0.89427	0.97514	1.09249	1.00413	0.97668	0.77923	0.98065	0.92787	0.97634	0.97206	0.91001	0.95746	1.0238	0.97744	0.95816	0.98618	0.99668	0.95654	0.97132	0.94131	0.97594	1.05069	0.94314	0.94353	0.95016	0.99433	0.92132	1.0011	1.03871	0.99056	0.95224	0.97235	-20	0.96901	0.05217	0.00908
1.04435	0.98631	0.96722	1.00362	0.98288	0.99089	1.06128	1.02061	0.97205	0.98209	0.99082	1.02945	1.00934	1.02833	1.06511	1.0001	1.00281	0.98587	1.00168	1.03333	1.05568	1.05402	1.00762	0.94084	0.98132	1.03086	0.97123	0.94256	0.96772	0.88624	1.00489	1.00867	0.96598	-16	0.99927	0.03813	0.00664
0.96667	1.03882	1.02966	0.94373	1.02657	1.02396	1.0476	1.01239	1.0096	1.01762	1.02527	1.02334	1.03366	1.0062	1.00012	0.98531	1.00617	1.01178	1.01792	0.96817	1.05182	1.07879	1.04577	0.96852	0.99868	1.00041	0.96723	0.96085	0.98601	0.89654	1.03067	0.99754	0.98278	-12	1.00485	0.03571	0.00622
0.98398	1.05786	1.03085	0.92902	1.01095	1.047	1.04915	1.05891	1.05111	1.02655	1.02754	1.00803	1.04173	0.99172	0.96278	1.04956	1.03107	1.00775	1.03282	1.05343	1.03433	1.03967	0.96812	1.07423	1.05683	0.99528	1.02242	1.04901	1.01676	1.09326	0.95292	1.01668	1.03502	-8	1.02443	0.03579	0.00623
0.99805	1.05531	1.01273	0.94842	1.02268	1.02684	1.06647	0.96527	1.05127	1.01536	1.01359	1.02684	1.03593	0.98635	0.98504	1.04	1.03086	1.00781	1.00767	1.01388	1.04098	0.9739	0.93904	1.07877	1.02819	1.0223	1.04913	1.10199	0.99389	1.08566	1.00051	1.0218	1.01346	-4	1.02	0.03636	0.00633
1.07933	1.12593	1.0547	1.10136	1.15142	1.13649	1.1528	1.15882	1.16524	1.10416	1.06225	1.24043	1.08895	0.97104	0.95471	0.95816	0.9699	1.00329	0.96623	1.01578	1.10967	1.06472	1.08496	1.31518	1.11169	1.15532	1.11804	1.07525	0.96002	1.09809	1.1093	1.0507	1.11504	4	1.08573	0.08209	0.01429
1.1345	1.17663	1.13077	1.21292	1.22372	1.24302	1.25955	1.22483	1.27414	1.15411	1.1339	1.36634	1.13184	0.9897	1.0505	1.05085	1.03004	1.05846	0.99194	1.00508	1.06446	1.17309	1.16083	1.44193	1.09877	1.14885	1.19836	1.19454	1.07421	1.0745	1.17699	1.08235	1.17591	8	1.14872	0.10178	0.01772
1.23731	1.28164	1.16398	1.27706	1.29537	1.25273	1.27303	1.23329	1.33121	1.1852	1.16233	1.39732	1.27313	1.06018	1.15066	1.06545	1.08233	1.08169	1.00846	1.08658	1.21693	1.21878	1.24702	1.61122	1.19954	1.3402	1.3802	1.19764	1.05539	1.18192	1.21345	1.10732	1.24753	12	1.21564	0.12022	0.02093
1.29534	1.30908	1.25538	1.23111	1.24015	1.27055	1.28802	1.25153	1.33747	1.16983	1.15997	1.42872	1.30817	1.06687	1.14549	1.17388	1.10778	1.06217	1.04497	1.14208	1.25357	1.24797	1.29365	1.68235	1.26973	1.507	1.376	1.17675	1.06861	1.16075	1.26712	1.16797	1.24231	16	1.2425	0.1308	0.02277
1.31379	1.3009	1.22964	1.2732	1.20431	1.25341	1.26899	1.21102	1.30185	1.20484	1.11768	1.3704	1.35604	1.08773	1.20525	1.09663	1.12768	1.06867	1.04211	1.08828	1.27205	1.22474	1.298	1.65034	1.26607	1.53373	1.44747	1.1718	1.06331	1.16535	1.25062	1.18076	1.26635	20	1.23979	0.13251	0.02307
1.28288	1.27382	1.16104	1.23117	1.1475	1.24641	1.29103	1.20391	1.2981	1.20641	1.09879	1.31903	1.32501	1.05261	1.1485	0.97719	1.05111	1.04872	0.99978	1.08048	1.2162	1.17674	1.28936	1.565	1.20108	1.43211	1.34345	1.12033	1.01863	1.11679	1.13069	1.20284	1.24347	24	1.19697	0.1275	0.0222
1.25801	1.23002	1.12798	1.19707	1.14783	1.26256	1.28278	1.1579	1.27002	1.15197	1.0827	1.23196	1.31483	1.05085	1.12888	0.97828	1.05331	1.06453	1.00095	1.07623	1.28143	1.15748	1.2028	1.53253	1.19674	1.42678	1.3319	1.15706	0.99963	1.14602	1.1242	1.17228	1.24122	28	1.18299	0.12023	0.02093
1.21625	1.22342	1.10289	1.1489	1.12907	1.20383	1.20449	1.13531	1.23766	1.12955	1.07473	1.19299	1.30227	1.05556	1.08937	1.04259	1.05172	1.08518	1.00952	1.05728	1.27259	1.16785	1.18221	1.53193	1.30011	1.37645	1.36248	1.16521	0.99798	1.13158	1.14147	1.14091	1.20165	32	1.17167	0.114	0.01985
1.19633	1.2181	1.07894	1.10478	1.09576	1.16659	1.18484	1.1154	1.20862	1.12863	1.08743	1.16746	1.26972	1.09538	1.16248	1.24391	1.07279	1.1547	1.00347	1.06033	1.2156	1.17155	1.1548	1.54252	1.29432	1.35799	1.40094	1.10279	0.96314	1.08739	1.10131	1.13821	1.14276	36	1.16633	0.11321	0.01971
1.24179	1.26669	1.07103	1.07227	1.09952	1.15619	1.18919	1.12926	1.24146	1.13098	1.08221	1.19923	1.35967	1.05103	1.12587	1.05434	1.09473	1.17879	1.08238	1.06033	1.30211	1.17144	1.16712	1.50104	1.35411	1.32726	1.32022	1.14746	0.94044	1.21351	1.01984	1.1321	1.08864	46	1.16886	0.1174	0.02044
1.22047	1.20623	1.03165	1.02549	1.12625	1.19819	1.21211	1.10533	1.17862	1.11278	1.12321	1.16885	1.47665	1.06366	1.16	1.08144	1.1617	1.19713	1.12404	1.10538	1.42426	1.18623	1.12263	1.51662	1.411	1.34553	1.20551	1.13447	0.95753	1.18779	1.03985	1.05288	1.10857	56	1.17491	0.12945	0.02254
1.17167	1.17522	1.02876	1.02834	1.17623	1.22494	1.0477	1.13425	1.186	1.14958	1.08243	1.12135	1.43283	1.07457	1.17793	1.02286	1.21251	1.25515	1.16442	1.15118	1.43936	1.21194	1.12939	1.58157	1.33145	1.48007	1.24797	1.1811	0.93426	1.19728	1.05449	1.12196	1.14967	66	1.18419	0.13907	0.02421
1.18913	1.15922	1.04658	1.00147	1.20194	1.22839	--	1.13	1.19028	1.12449	1.11011	1.17436	1.47621	1.06621	1.29049	1.03322	1.19884	1.31892	1.19432	1.12323	1.43244	1.17061	1.18488	1.45942	1.35979	1.47817	1.20039	1.10523	0.8497	1.18302	1.035	1.04425	1.09496	76	1.18298	0.14433	0.02551
1.1725	1.09532	1.03354	1.04806	1.18559	1.17792	1.07938	1.14709	1.12203	1.112	1.05392	1.16419	1.24486	1.01526	1.33422	1.09314	1.14676	1.21977	1.1372	1.08198	1.4363	1.21978	1.08255	1.3138	1.41206	1.45409	1.34194	1.10189	0.82487	1.15356	1.02129	1.04895	1.13134	86	1.15779	0.13341	0.02322

## Sheet: 100ng_internal_stress_normlzd
																																	time [min]	mean	std	SEM
1.07932	0.99894	0.94375	1.10618	1.00597	1.04875	1.01209	0.94919	1.07317	1.01253	1.02712	1.07284	0.87083	0.7637	0.86458	0.84815	0.72229	0.83098	0.83196	0.84983	0.91255	0.71815	0.80757	1.27808	1.0601	1.08203	1.12874	1.06189	1.02677	0.92039	1.1115	1.08705	1.12525	-24	0.97673	0.13287	0.02313
1.03265	0.94979	1.02251	1.04081	1.02786	1.03007	1.02822	0.98961	1.01415	1.02845	0.96805	1.00987	0.92001	0.90079	0.94741	1.0055	1.04509	1.02851	0.91857	1.01123	1.01123	1.00862	1.12359	0.95223	0.94691	0.92759	1.01296	0.89491	1.0115	1.12007	0.95449	0.93365	0.92068	-20	0.99205	0.05628	0.0098
1.01013	0.96713	0.98613	0.93874	1.00522	0.95324	0.9813	1.04962	0.95123	0.97297	0.99056	0.98665	0.97873	1.12445	1.09406	1.04441	0.97564	1.06912	1.03448	1.09199	1.15653	1.03912	1.01124	0.81379	0.92466	0.99849	0.823	0.80474	0.95669	0.8429	1.05342	1.04385	0.85859	-16	0.98584	0.08588	0.01495
0.97281	1.00894	1.00176	0.94304	1.00622	0.97771	0.97712	0.95801	1.00684	0.9784	1.00043	0.95985	1.07888	1.13739	1.00371	0.91562	1.07663	1.11627	1.06879	0.90813	1.00786	1.05167	0.9888	0.8355	0.85965	0.92749	0.87956	0.86519	0.93695	0.86183	0.84113	0.99211	0.97939	-12	0.97344	0.07642	0.0133
0.95067	1.04549	1.00395	0.96602	0.96865	1.00957	1.01096	1.09967	0.96754	1.01842	1.02899	0.988	1.11408	1.07236	1.04206	1.08256	1.10358	0.9633	1.08431	1.07846	0.9588	1.13837	1.09203	1.12837	1.14779	1.04487	0.97793	1.13982	1.04842	1.12366	1.06037	1.00736	1.05753	-8	1.04618	0.06003	0.01045
0.95441	1.02971	1.0419	1.0052	0.98608	0.98066	0.9903	0.9539	0.98707	0.98924	0.98485	0.98279	1.03748	1.0013	1.04819	1.10376	1.07677	0.99183	1.06188	1.06037	0.95304	1.04407	0.97677	0.99202	1.06088	1.01954	1.17781	1.23346	1.01967	1.13116	0.97909	0.93598	1.05856	-4	1.02575	0.06493	0.0113
1.17629	1.18489	1.17027	1.25975	1.17263	1.24015	1.26739	1.24563	1.22356	1.13506	1.0819	1.25865	1.33772	1.00558	1.01325	1.09197	1.04187	1.2735	1.07711	1.05432	1.3703	1.25005	1.29258	1.44626	1.24231	1.27011	1.30202	1.24739	1.08276	1.43893	1.25319	1.29532	1.32946	4	1.21613	0.11421	0.01988
1.22357	1.18315	1.19959	1.33113	1.15511	1.37535	1.32263	1.29787	1.32908	1.16438	1.1849	1.43252	1.30639	1.0131	1.09462	1.01557	1.14078	1.29426	1.03009	0.97863	1.27308	1.28338	1.2318	1.45311	1.14903	1.23167	1.29544	1.33017	1.15596	1.26049	1.26905	1.32572	1.34113	8	1.23251	0.11826	0.02059
1.35141	1.29834	1.266	1.4585	1.25344	1.46402	1.45066	1.27187	1.47354	1.27091	1.25435	1.53392	1.56572	1.1217	1.33016	1.18596	1.22857	1.37887	1.24959	1.13791	1.63682	1.42627	1.49037	1.50381	1.1712	1.49045	1.49235	1.48674	1.28735	1.59422	1.40749	1.54957	1.44488	12	1.3796	0.14032	0.02443
1.45765	1.36744	1.24654	1.55463	1.32659	1.49516	1.48036	1.39556	1.54614	1.29063	1.28566	1.60039	1.64535	1.21406	1.47429	1.35438	1.33209	1.44186	1.37197	1.22936	1.6928	1.57998	1.61933	1.7539	1.36575	1.64435	1.60278	1.57897	1.52918	1.99247	1.59228	1.84182	1.52513	16	1.49784	0.1788	0.03113
1.48409	1.3801	1.24259	1.54376	1.262	1.53343	1.43251	1.27747	1.50381	1.34583	1.30206	1.52085	1.69488	1.28603	1.64445	1.33151	1.43636	1.50337	1.43288	1.19322	1.80993	1.53663	1.6551	1.80078	1.38173	1.63732	1.61222	1.59869	1.47645	1.92728	1.53564	1.731	1.57021	20	1.50376	0.17705	0.03082
1.47999	1.37015	1.23214	1.47796	1.19093	1.42679	1.42965	1.21009	1.42804	1.29027	1.25655	1.40124	1.73819	1.20306	1.5193	1.2585	1.32372	1.42893	1.31794	1.20469	1.65204	1.48585	1.58535	1.64189	1.34797	1.48818	1.49421	1.42049	1.35255	1.93068	1.4505	1.91724	1.55784	24	1.43979	0.18586	0.03235
1.43137	1.28078	1.15192	1.31052	1.13755	1.35854	1.3245	1.18224	1.33901	1.18753	1.19404	1.2639	1.65722	1.20112	1.52397	1.22704	1.42589	1.48885	1.27607	1.16144	1.79459	1.44851	1.44529	1.52715	1.18196	1.38453	1.38801	1.44309	1.28368	2.01274	1.37493	1.83544	1.41044	28	1.38345	0.20513	0.03571
1.34652	1.19442	1.06586	1.26692	1.0757	1.23773	1.18946	1.07868	1.23728	1.09509	1.14697	1.25586	1.68654	1.11961	1.38951	1.18735	1.44601	1.53755	1.22839	1.13916	1.81209	1.51665	1.63748	1.59264	1.33708	1.40813	1.50923	1.50146	1.23232	2.12528	1.40023	1.69723	1.43082	32	1.36743	0.24329	0.04235
1.29059	1.17078	1.00364	1.18094	1.01709	1.19912	1.15707	1.03225	1.20513	1.05698	1.1458	1.14852	1.66777	1.18964	1.57571	1.22503	1.46087	1.71232	1.1399	1.20631	1.76951	1.4979	1.4941	1.69015	1.32767	1.40895	1.45982	1.36305	1.17769	2.07726	1.40201	1.69042	1.4944	36	1.35268	0.25587	0.04454
1.31913	1.21851	1.0063	1.19786	1.06799	1.24689	1.22754	1.11078	1.2825	1.14286	1.15434	1.28024	1.83669	1.22392	1.43487	1.16539	1.63952	1.80618	1.42395	1.11755	1.8221	1.54991	1.55851	1.6604	1.41699	1.3445	1.42685	1.37373	1.16996	2.2836	1.41847	1.64747	1.51438	46	1.39666	0.27523	0.04791
1.29412	1.10629	0.97294	1.19739	1.07247	1.26849	1.19229	1.0772	1.32362	1.0781	1.21709	1.26761	1.97996	1.24108	1.73751	1.3811	1.77753	1.58052	1.58755	1.25851	2.17804	1.65089	1.48598	1.76115	1.38018	1.43972	1.56281	1.22328	1.27615	2.54689	1.64469	1.73537	1.70442	56	1.46064	0.34459	0.05998
1.19427	1.09018	0.98568	1.14227	1.09143	1.23167	1.10954	1.21461	1.26556	1.12341	1.14956	1.21885	2.06879	1.32399	1.92681	1.39996	1.81567	1.72703	1.59102	1.29675	2.14177	1.66258	1.4248	1.8636	1.31248	1.54754	1.6992	1.44314	1.2131	2.63307	1.57978	1.74449	1.73138	66	1.48376	0.37108	0.0646
1.17364	1.06876	0.97779	1.04325	1.03929	1.20525	--	1.07132	1.23177	1.05351	1.15589	1.26303	2.13519	1.26037	2.03251	1.4591	1.73177	1.74091	1.66674	1.20747	2.03759	1.51897	1.50715	1.74933	1.22642	1.44949	1.68499	1.45124	1.09898	2.46068	1.5645	1.66318	1.8005	76	1.46033	0.37217	0.06579
1.15521	0.96053	0.95301	0.99504	1.06289	1.16365	1.04939	0.94403	1.13463	1.01675	1.11498	1.1598	1.70851	1.12905	1.73438	1.26859	1.55007	1.34406	1.28978	1.01897	1.86468	1.47695	1.21998	1.6204	1.3554	1.43327	1.78786	1.37682	1.04718	2.4329	1.43602	1.5253	1.63017	86	1.33213	0.33168	0.05774
