# Supplementary material for: Human endothelial cells display a rapid tensional stress increase in response to tumor necrosis factor-α
Source: PLoS One. 2022 Jun 24;17(6):e0270197. doi: 10.1371/journal.pone.0270197 (PMC9232152; doi:10.1371/journal.pone.0270197)
Supplement: S2 File — (ZIP) [file pone.0270197.s008.zip › Different_TNF_alpha_concentrations_unnormalized(S5FigA,B).xlsx]

## Sheet: 5ng_traction_stress_absolute
																													time [min]	mean	std	SEM
286.79	352.37	422.42	364.84	447.88	511.07	419.67	442.97	388.2	344.56	376.72	340.97	171.38	184.39	174.87	136.87	175.35	160.31	228.06	106.02	128.39	158.15	145.51	137.59	132.91	134.22	150.9	161.28	160.7	-24	253.288	125.85	23.3697
291.03	352.41	445.26	370.16	466.86	507.05	421.02	450.25	389.25	350.2	382.31	345.2	167.51	205.59	185.63	147.51	182.91	165.8	270.25	111.7	121.37	157.91	149.03	139.46	127.7	132.08	146.23	151.56	158.88	-20	258.349	128.283	23.8215
297.68	345.23	430.26	372.7	471.08	503.69	417.17	449.49	379.06	336.9	382.41	339.11	183.18	199.46	195.95	147.69	195.89	172.19	270.79	114.69	117.73	162.08	147.89	144.98	126.45	134.75	147.8	152.32	155.45	-16	258.416	125.325	23.2723
305.1	359.59	448.88	391.37	452.75	509.84	425.88	443.64	365.79	348.34	375.71	342.4	191.64	213.43	202.58	151.42	180.97	172	277.63	116.74	119.44	166.46	150.38	146.04	127.78	136.33	147.45	155.21	158.72	-12	261.5	125.606	23.3244
317.88	376.82	439.84	388.54	436.48	504.45	433.72	449.95	362.49	344.58	379.21	347.33	183.69	209.35	214.9	150.74	179.99	173.79	259.05	115.83	113.95	162.48	153.86	150.87	129.8	135.87	149.54	155.91	161.92	-8	261.477	125.138	23.2375
326.58	393.66	457.18	391.19	449.64	492.13	435.02	443.17	366.25	332.22	377.63	344.32	185.73	205.82	203.17	142.95	174.2	172.4	275.22	114.59	111.14	159.55	151.84	148.62	129.11	135.2	149.08	152.83	167.96	-4	261.669	127.182	23.617
327.4	393.16	426.01	389.57	443.98	463.8	440.31	440.71	367.39	340.11	386.54	337.61	195.41		197.85	144.97	172.21	163.23	274.11	133.28	125.06	163.87	151.51	153.14	131.35	142.93	164.21	159.02	173.94	4	264.381	123.061	23.2564
345.47	388.9	441.08	413.15	439.81	488.27	443.99	465.82	384.29	342.33	405.39	362.84	199.83	222.34	211.14	153.07	179.81	166.73	283.55	118.37	118.94	159.43	155.62	155.95	136.8	144.32	165.81	167.23	184.51	8	270.51	126.721	23.5315
368.42	388.55	458.21	425.48	457.8	490.59	448.42	459.82	412.23	356.06	439.28	362.51	220.35	226.69	222.64	161.71	190.15	174.15	293.49	116.11	138.24	175.81	152.68	165.78	149.68	160.62	171.76	185.38	195.86	12	281.671	127.3	23.639
389.72	378.25	474.28	419.19	468.47	502.79	454.74	460.25	446.88	351.57	452.49	372.63	229.28	230.82	221.1	175.08	199.35	183.46	313.12	137.07	168.65	198.13	168.69	178.64	163.19	175.63	191.08	208.46	213.19	16	294.007	124.386	23.098
392.18	383.65	487.76	423.31	470.99	516.39	467.98	463.2	461.84	373.4	441.23	362.59	234.27	231.97	219.59	176.33	195.25	189.59	321.27	153.4	194.5	210.9	181.33	193.67	175.85	188.53	212.37	224.86	234.83	20	302.863	122.147	22.6821
410.53	395.59	482.31	428.94	470.06	535.05	470.89	476.12	475.71	376	442.6	375.76	225.85	229.62	230.64	177.06	191.04	186.28	321.57	156.58	197.5	220.63	188.14	195.92	187.63	188.03	218.27	228.25	236.54	24	307.556	124.508	23.1205
414.12	396.19	486.57	431.5	478.02	537.9	469.7	480.5	475.31	367.41	439.62	382.45	216.18	231.09	228.83	181.22	193.16	185.99	331.99	157.63	205.27	221.41	191.78	205.77	192.97	184.08	222.57	229.33	241.62	28	309.661	124.584	23.1346
403.71	380.69	472.08	418.42	476.91	534.34	467.57	486.79	475.71	371.65	435.95	365.47	217.89	230.32	220.24	170.6	189.36	184.91	351.85	149.08	203.01	216.99	189.1	203.25	191.49	180.59	222.79	226.6	241.51	32	306.168	124.237	23.0702
399.58	377.13	463.34	412.65	470.34	536.63	462.5	474.35	481.72	369.05	429.36	366.32	218.93	227.31	217.56	159.54	197.91	179.06	355.47	144.38	194.83	203.09	187.31	208.45	194.24	173.92	213.89	221.63	230.64	36	302.453	124.428	23.1057
394.92	393.58	474.46	428.54	476.9	533.35	466.1	496.98	472.69	366.08	447.43	365.77	221.3	245.01	232.71	174.9	207.09	177.39	303.47	133.18	179.54	181.86	181.41	193.35	180.15	159.32	201.37	208.33	207.24	46	300.152	129.946	24.1304
407	419	487.1	444.57	487.68	542.86	484.82	506.57	460.99	386.03	450.69	354.21	219.96	240.4	229.21	182.52	204.81	178.42	320.58	141.9	180.58	171.3	197.01	206.94	200.49	171.64	223.57	220.2	210.74	56	307.993	131.522	24.423
428.46	435.31	515.8	430.18	531.9	558.2	518.38	499.05	450.55	389.33	449.37	338.91	228.99	233.13	239.77	178.35	219.41	195.8	328.38	151	185.76	173.81	207.84	213.98	205.98	166.05	238.55	225.53	212.01	66	315.51	135.038	25.076
441.59	472.29	529.31	434.41	524.84	559.82	499.05	508.2	459.26	400.28	485.51	344.6	222.77	224.37	240.43	179.85	220.58	182.61	310.86	149.37	192.84	175.76	205.86	219.08	184.04	167.62	229.34	229.91	207.63	76	317.313	140.005	25.9983
457.72	495.32	507.8	445.24	522.37	581.95	495.63	512.3	453.85	385.98	525.95	364.49	216.84	225	256.31	184.68	218.53	194.72	321.42	139.23	194.98	172.9	208.86	214.97	192.46	163.3	231.9	241.14	215.43	86	322.113	142.889	26.5338

## Sheet: 5ng_internal_stress_absolute
																													time [min]	mean	std	SEM
3575.85	3959.2	4499.86	3763.66	3842.36	3704.87	3522.82	3113.23	3845.84	3271.04	4329.11	3498.57	2125.89	1740.13	2232.39	2103.95	1584.48	1253.62	1572.99	3469.56	2280.65	2266.26	2062	2398.15	2338.85	2214.48	1985.94	2232.16	2618.67	-24	2807.12	915.568	170.017
3702.37	3987.09	4493.16	3683.62	3827.05	3600.22	3553	2952.53	3793.86	2974.75	4535.3	3563.89	2109.8	1900.57	2315.27	2132.11	1718.9	1162.3	1156.63	3385.65	2031.71	1942.59	1961.71	2376.35	2138.66	1668.79	1840.29	2089.27	2274.33	-20	2719.72	983.265	182.588
3733.22	3961.03	4277.84	3728.37	3594.81	3455.99	3498.83	2864.35	3746.59	3085.33	4400.75	3629.76	2116.98	1868.76	2334.89	2365.69	1774.7	1260.27	1210.49	3515.51	1970.18	2109.72	1995.34	2447.45	2098.62	1677.54	1901.51	2192.71	2409.29	-16	2731.95	928.325	172.386
3802.74	3981.97	4450.74	3830.48	3724.86	3538.76	3703.63	3025.84	3913.56	2993.11	4566.25	3715.56	2192.65	2016.36	2410.22	2416.96	1782.97	1186.58	1099.09	3508.94	2111.03	1971.8	2009.87	2443.3	2180.8	1707.1	1856.12	2129.2	2443.47	-12	2783.24	981.214	182.207
3779.12	3986.16	4537.44	3986.75	3992.66	3532.66	3797.95	3194.43	3848.81	3204.27	4619.6	3742.41	2162.35	1996.53	2513.31	2221.51	1828.65	1243.31	1190.59	3541.27	2016.93	2099.47	1952.26	2598.32	2153.5	1763.31	2025.31	2198.07	2496.35	-8	2835.29	994.916	184.751
3720.3	4054.35	4384.72	3955.47	3994.12	3469.71	3621.85	3081.25	3680.7	3075.07	4391.41	3533.26	2303.93	2028.6	2438.34	2299.13	1758.79	1240.73	1169.58	3092.91	1835.22	1757.67	1692.35	2283.24	1826.94	1520.63	1684.05	1822.36	2007.1	-4	2680.13	1014.32	188.354
4447.58	4837.48	5299.24	4522.91	4215.59	4143.87	4024.56	3711.78	3822.9	3390.59	4493.83	3873.81	2589.84		2563.9	2589.92	2054.75	1581.13	1664.13	4017.21	2218.38	2562.39	2251.4	3000.76	2415.09	2231.35	2571.2	2516.08	2913.53	4	3233.04	1030.97	194.834
4114.3	4293.5	4715.31	4153.61	3791.09	3757.29	3772.95	3510.13	3693.63	3246.52	4392.76	3554.01	2541.37	2222.23	2462.11	2645.47	1954.64	1529.33	1288	3406.69	1893.7	2152.89	1890.48	2711.99	2098.31	1716.28	2080.47	2076.04	2729.53	8	2910.16	979.623	181.911
3961.54	4146.88	4483.16	4026.55	3691.11	3678.21	3656.82	3541.25	3734.19	3160.12	4189.4	3650.67	2943.17	2427.14	2901.66	3108.91	2320.18	1870.85	1179.39	3290.06	2165.14	2263.91	1953.45	2619.49	2276.1	1905.11	2218.8	2565.72	2738.34	12	2988.53	847.521	157.381
4143.61	4528.09	4744.21	4293.08	3917.68	4154.24	3956.5	3999.57	3885.94	3549.55	4291.04	3891.73	3382.13	2918.79	3097.37	3648.39	2769.47	2195.02	1670.48	3834.68	2654.68	2512.07	2417.5	3024.14	2911.68	2492.5	2668.44	3085.68	3405.83	16	3380.83	774.16	143.758
4260.73	4558.59	4853.2	4241.42	4074.49	4371.75	4203.76	4366.37	4014.51	3833.78	4448.5	4075.84	3559.76	3063.6	3165.51	3674.09	2915.48	2356.73	1972.95	4253.84	2960.34	2826.04	2665.49	3323.02	3088.27	2779.67	3003.82	3379.22	3917.69	20	3593.39	738.057	137.054
4536.35	4827.17	5114.43	4288.89	4286.4	4542.77	4544.77	4653.61	4117.27	3930.73	4397.74	4215.82	3542.16	2948.12	3065.4	3523.91	2742.51	2246.89	1896.84	4130.52		2518.51	2520.92	3274.01	3087.63	2924.33	3151.06	3408.86	3998.39	24	3658.43	857.102	161.977
4467.49	4771.85	4921.19	4075.36	4255.94	4602.25	4446.11	4509.03	4188.98	4013.05	4306.79	3947.44	3397.7	3011.41	3072.47	3516.32	2861.61	2269.15	2036.94	4094.06	2930.69	2758.2	2604.12	3317.03	3125.65	2881.46	3214.56	3626.81	4004.49	28	3628.56	782.563	145.318
4340.83	4643.29	4842.78	3936.2	4294.93	4367.99	4173.28	4314.1	4031.01	3896.8	4148.63	4108.49	3498.27	2983.9	3043.46	3467.82	2753.42	2015.58	1833.02	3911.98	2968.2	2677.83	2484.58	3299.86	2878.57	2565.21	2983.54	3524.55	3896.61	32	3513.27	793.59	147.366
4341.47	4630.51	4953.36	3889.26	4296.72	4501.45	4443.64	4379.4	4055.03	3967.43	4332.77	4078.51	3274.02	2861.99	2990.9	3141.24	2667.61	1788.28	1903.43	3781.04	2996.66	2716.27	2499.87	3509.98	3128.12	2502.44	2979.23	3477.54	3746.16	36	3511.53	835.225	155.097
	4596.65	5035.92	3927.3	4347.01	4236.12	4570.48	4468.19	4239.84	3971.56	4083.64	4053.73	3433.73	3417.79	3437.32	3733.17	3008.13	2181.67	2188.6	3864.95	2911	2661	2471.55	3273.46	2916.52	2394.7	3065.84	3422.09	3588.58	46	3553.59	775.797	146.612
4537.37	4927.8	5384.49	4114.07	4519.05	4088.36	4682.06	4473.16	4206.87	4156.7	4688.34	4363.34	3396.73	3673.69	3467.44	3926.26	3146.47	2334.66	2205.69	4002.09	2681.27	2463.85	2509.14	3193.1	2974.32	2589.59	3232.05	3420.32	3689.06	56	3691.29	855.075	158.783
4465.34	5007.46	5286.65	3893	4640.53	4193.94	4884.31	4557.35	4482.91	4393.24	4502.6	4190.68	3543.75	3746.36	3817.21	3568.97	2977.39	2538.28	2211.22	4067.46	2845.64	2333	2624.57	3366.97	3165.22	2520.58	3548.67	3482.75	3578.07	66	3739.11	844.288	156.78
4293.11	5039.55	5077.61	3942.54	4565.91	3882.36	4716.12	4524.21	4424.14	4148.75	4668.67	4027.88	3257.78	3400.78	3650.16	3298.71	2771.17	2203.84	2447.15	4195.02	3219.84	2331.29	2598.24	3442.9	2929.55	2330.16	3687.88	3634.71	3554.56	76	3664.3	836.154	155.27
4268.77	4763.71	5136.04	3809.34	4160.88	3743.09	4683.72	4031.12	4267.21	3860.53	4225.99	3835.73	3265.64	3179.13	3688.89	3282.36	2446.86	2095.81	2311.74	3690.65	2977.32	2144	2546.97	3205.43	2720.88	2498.94	3335.75	3330.72	3143.73	86	3470.72	804.934	149.472

## Sheet: 20ng_tracion_stress_absolute
																													time [min]	mean	std	SEM
352.85	400.09	361.51	437.96	257	273.21	309.78	346.14		335.23	204.31	235.31	238.02	190.51	240.13		289.77	224.95	209.39	218.56	235.95	247.59	299.46	221.49	233.85	264.41	277.91	227.73	246.27	-24	273.31	62.9455	12.1139
344.7	391.45	346.21	451.03	258.88	277.52	308.66	338.62		349.54	205.62	232.77			247.77		270.29	234.7	211.32	230.89	232.58	255.52	280.18	226.99	236.77	264.3	279.68	233.1		-20	279.545	61.7966	12.6142
367.6	389.48	364.79	424.73	260.42	275.09	300.78	323.08	331.74	350.91	203.23	235.47			251.24	243.19	270.01	242.98	224.91	229.79	235.52	257.44	285.49	230.72	240.65	259.79	279.18	227.99	264.6	-16	280.401	57.2184	11.0117
353.31	393.75	334.95	413.63	260.98	273.03	305.94	319.95	336.62	347.78	211.43	230.09				242.4	264.66	249.27	227.29	228.52	239.59	253.1	285.28	234.59	250.64	260.3	278.44	229.84	263.12	-12	280.327	54.1779	10.6252
374.49	373.71	410.81	405.35	262.63	270.73	309.17	314.95	324.12	346.68	220.12	229.14	249.76			242.05	267.88	261.66	223.09	233.72	233.82	249.69	293.56	236.44	253.95	260.39	276.55	231.92	269.94	-8	282.456	56.2396	10.8233
360.38	384.16	404.15	389.13	261.23	266.15	308.79	317.22	314.58	346.46	230.24	229.84	257.25	195.11		248.53	261.39	263.22	230.78	228.43	231.74	256.33	306.81	236.58	250.99	259.14	268.8	221.78	269.29	-4	278.518	55.3636	10.4627
332.43	394.04	399.93	382.71	266.12	291.75	320.6		329.99	357.14	247.7	250.09	282.64	216.13	252.58	260.7	292.73	298.28	235.49	229.28	237.07	267.02	315.37	246.66	273.24	254.44	279.94	235.71	282.39	4	286.863	50.5654	9.55596
385.49	407.72	432.35	411.65	277.35	273.46	328.82	312.98	318.28	369.6	252.71	271.92	292.66	231.87	262.37	275.9	309.96	336.28	244.99	229.02	255.35	286.53	341.6	268.38	299.29	282.96	282.98	253.75	304.25	8	303.464	54.3734	10.0969
410.09	423.49	438.83	465.62	286.24	293.34	360.88	316.38	340.37	384.36	257.25	286.94	305.87	246.7	274.52	286.04	322.49	350.17	258.41	251.41	265.17	310.38	364.95	281.77	318	298.79	308.61	269.9	307.69	12	320.161	58.3427	10.834
422.78	439.41	457.86	512.8	299.35	314.06	367.69	321.29	374.61	391.76	266.05	288.22	317.45	248.42	295.17	295.18	304.1	356.68	268.92	261.54	274.73	325.25	360.42	282.14	331.2	309.77	321.65	276.8	307.38	16	330.782	63.7541	11.8389
411.23	438.53	447.68	517.58	303.93	316.01	364.09	318.92	377.32	394.42	273.27	286.89	329.2	253.64	306.38	298.21	307.16	367.84	266.36	270.73	276.95	327.06	358.01	273.15	342.64	308.5	322.46	288.23	312.12	20	333.052	61.8948	11.4936
411.66	454.83	432.32	530.85	307.47	313.85	367.26	316.99	374.04	392.24	270.17	292.65	339.51	253.29	299.89	306.83	300.88	366.41	275.09	272.94	280.6	327.39	348.73	267.47	334.98	316.98	325.13	286.86	311.53	24	333.753	62.8938	11.6791
409.18	458.01	432.07	530.47	312.2	314.22	368.02	310.69	377.58	390.32	270.53	291.48	334.65	256.59	294.57	299.19	287.26	380.55	273.68	277.16	282.67	316.36	347.29	268.3	326.07	315.37	330.28	288.52	302.12	28	332.6	63.6941	11.8277
408.42	459.08	468.88	551.16	316.07	314.15	358.07	309.19	372.98	382.16	270.54	287.86	328.8	252.85	295.99	296.12	278.21	367.04	272.65	280.19	274.68	305.46	336.82	267.33	322.82	316.6	343.98	293.35	310.26	32	332.473	68.2059	12.6655
403.82	457.17	446.41	539.14	316.99	311.86	348.85	299.5	371.54	379.66	271.35	285.22	330.28	268.05	298.07	294.08	272.93	370.78	272.99	281.65	279.72	298.75	342.91	271.75	322.09	315.04	333.69	294.87	301.99	36	330.384	64.4669	11.9712
394.86	453.95	445.28	485.48	324.24	303.45	361.24	291.49	374.58	367.69	283.92	283.88	342.25	266.42	280.81	286.5	284.25	361.15	272.79	295.41	269.23	291.97	339.13	284.45	321.8	325.91	332.53	310.5	315.14	46	329.321	57.2906	10.6386
404.19	445.57	470.16	499.51	328.7	305.24	385.69	306.72	380.97	384.37	296.41	288.95	371.32	282.83	299.85	294.3	290.12	350.99	268.74	275.83	266.67	304.31	338.87	296.04	322.14	326.35	336.39	319.67	324.27	56	336.73	59.6248	11.072
444.45	457.78	463.37	487.11	337.77	299.99	386.89	316.55	376.92	390.24	300.3	298.4	377.52	301.74	304.47	317.16	287.31	333.16	252.23	284.46	266.18	295.6	331.61	312.68	330.17	319.23	327.64	324.9	333.5	66	339.977	59.9545	11.1333
460.49	446.18	494.42	471.41	349.45	318.82	399.94	338.26	360.17	388.2	296.86	304.92	377.61	327.1	314.4	313.66	282.06	347.7	272.78	290.97	268.92	286.29	316.23	300.23	337.94	311.01	338.53	322.8	326.09	76	343.567	60.1134	11.1628
452.32	437.56	486.94	475.13	339.57	328.23	362.18	362.38	360.61	382.68	297.6	320.37	377.87	344.08	312.77	334.77	280.88	334.33	276.56	283.05	283.28	282.68	307.64	294.05	336.66	317.56	336.32	330.63	356.07	86	344.647	56.8426	10.5554

## Sheet: 20ng_internal_stress_absolute
																													time [min]	mean	std	SEM
3183.59	4559.19	4757.75	5262.46	4250.25	6116.34	5656.17	6440.55		3728.07	4121.9	3625.12	4051.63	2577.47	3931.43		3979.05	3084.34	3619.72	4129.11	3963.25	4000.88	3297.39	3363.16	3430.99	2279.4	2348.12	2244.45	1875.55	-24	3847.31	1135.57	218.541
3115.94	4506.75	4639.61	5232.2	4397.4	6226.95	5849.09	6450.22		4034.16	4047.45	3433.96			3747.54		3731.11	3158.27	3773.92	4186.98	3894.97	4085.57	2655.97	3422.4	3670.48	2292.02	2491.04	2394.76		-20	3976.62	1118.71	228.357
3146.73	4640.03	4835.44	5403.63	4251.86	6092.01	5750.15	6204.36	4090.55	3780.66	3913.78	3255.94			3583.23	3903.9	3744.59	3047.17	3752.2	4360.26	3882.49	4064.96	2642.76	3325.85	3766.68	2232.27	2515.85	2233.56	1962.33	-16	3866.05	1120.05	215.553
3262.32	4550.09	4572.09	5426.54	4358.25	5683.55	5689.28	6010.84	4003.88	3536.91	4003.58	3217.36				3759.97	3642.09	3021.26	3743.61	4380.02	3704.61	3919.49	2884.76	3338.92	3551.43	2348.97	2563.25	2336.36	2008.41	-12	3827.61	1057.87	207.465
3003.85	4249.52	4568.11	5284.81	4341.38	5257.68	5834.68	6107.36	4105.56	3594.39	4162.73	3177.46	4064.75			3884.61	3729.13	3049.43	3750.88	4460.48	3604.17	4059.21	3364.44	3538.7	3589.99	2461.12	2589.65	2297.99	2162.66	-8	3862.77	995.125	191.512
3028	4288.57	4444.36	4957.08	4328	5190.91	5722.74	6061.17	4096.85	3699.3	4143.78	3315.03	4019.25	2463.88		3851.96	3678.02	3098.01	3736.08	4541.18	3574.15	3959.32	3677.72	3330.43	3834.66	2426.16	2653.24	2188.63	2025.64	-4	3797.65	985.467	186.236
3289.88	5120.34	5449.66	5889.33	5442.28	6545.21	7252.87	7253.69	5288.62	4296.39	5312.41	4110.93	5380.2	3490.73	4827.56	4742.99	4250.45	3803.7	4492.39	5406.03	4077.42	4912.77	4660.73	3910.13	4645.57	3179.05	3407.27	2741	2901.09	4	4692.44	1164.59	216.258
3449.02	4769.87	5078.89	5764.74	5108.32	5535.78	6504.76	6130.37	4468.14	3727.57	4922.78	3845.55	4827.15	3216.5	4297.93	4097.42	4108.63	3664.66	4532.38	4937.54	4168.74	4888.95	4570.95	4214.77	4903.02	3151.38	3383.98	2800.56	3195.35	8	4422.96	914.757	169.866
3311.28	4657.04	4951.06	5871.84	4927.77	5942.2	7008.15	6005.56	4808.22	3991.43	4820.76	3883.18	4772.27	3141.41	4317.9	4125.82	4084.93	3890.21	4719.83	5459.2	4421.01	5465.81	4710.82	4569.78	5354.55	3447.5	3563.86	2986.47	3654.95	12	4581.55	950.581	176.519
3327.17	4879.74	5200.91	5883.9	5120.34	6100.05	7178.56	6129.82	5300.58	4189.65	4869.32	4125.07	4993.31	3238.8	4442.53	4333.15	4103.76	3995.53	4886.38	5696.93	4656.36	5709.42	5000.49	4636.85	5695.4	3866.33	3830.25	3165.51	3793.78	16	4770.69	959.261	178.13
3207.35	5106.53	5521.83	6482	5011.11	5962.54	6974.56	6350.03	5443.88	4132.41	4900.18	4267.19	5196.56	3369.95	4450.9	4466	4153.14	4201.67	5159.2	5822.41	4891.38	5919.4	5081.14	4727.22	5859.51	3922.83	4126.63	3313.94	3832.22	20	4891.51	975.449	181.136
3399.19	5009.41	5460.81	6000.75	5134.61	5874.57	6852.18	6462.54	5330.75	4153.44	4886.23	4365.37	5349.61	3605.35	4645.76	4500.22	4099.44	4258.48	5119.41	5798.6	4894.06	5843.4	4800.44	4867.18	5829.93	4143.57	4075.56	3251.12	3720.24	24	4887.32	910.482	169.072
3187.79	4994.96	5424.66	5881.38	5142.26	5826.58	6819.27	6424.84	5092.61	3819.4	4917.07	4337.11	5311.62	3539.3	4438.59	4397.44	3999.53	4228.78	4960.37	5744.83	4880.96	5660.1	4607.88	4633.55	5589.57	4152.83	4014.47	3158.3	3537.63	28	4783.58	928.536	172.425
3170.72	5085.41	5400.6	5671.11	5113.26	5507.1	6658.72	6178.5	4843.47	3686.61	4778.79	4379.95	5178.25	3597.82	4405.03	4132.5	3934.17	4318.25	4750.98	5583.18	4682.43	5722.92	4644.11	4556.19	5405.43	4134.57	4101.6	3325.51	3532.12	32	4706.18	861.632	160.001
3126.82	4851.18	5150.76	5621.55	4984.39	5804.78	6534.78	5989.42	4860.92	3662.76	4965.89	4340.98	5319.97	3613.23	4539.48	4096.95	3918.88	4301.81	4637.36	5659.74	4588.48	5636.77	4507.39	4684.61	5279.06	4161	3953.91	3391.54	3433.61	36	4676.48	850.213	157.881
3190.03	4961	5142.03	6064.39	5185.53	5772.65	6704.38	5792.69	4543.06	3746.48	5456.27	4616.83	5797.01	3898.29	4709.8	4234.18	4134.88	4477.3	4530.03	5858.18	4457.04	5442.78	4507.26	4997.09	5415.88	4472.82	4273.18	3521.63	3568.47	46	4809.35	847.74	157.421
3343.37	5075.53	5141.26	6011.85	5522.8	5884.47	7214.63	6052.2	4758.61	3791.41	5945.86	4742.84	5995.69	4285.83	5029.74	4560.09	4457.49	4551.9	4693.07	6066.93	4483.18	5405.86	4385.09	5343.72	5570.15	4570.73	4391.3	3954.76	3988.19	56	5007.54	859.548	159.614
3419.94	5001.88	5071.19	6148.18	5350.9	5834.97	6807.21	5765.26	4510.58	3857.93	5710.84	4772.68	6059.54	4289.97	5199.53	4707.88	4361.65	4637.65	4783.63	6360.09	4571.56	5268.11	4184.57	5483.7	5349.27	4556.89	4367.15	4040.65	4005.73	66	4982.04	814.004	151.157
3271.21	5084.41	4607.56	6099.95	5432.23	5864.54	6712.22	5585.49	4465.33	3528.95	5127.68	4765.14	5944.97	4026.51	5125.14	4453.51	4224.25	4612.83	4810.26	6314.29	4368.56	5012.88	4005.97	5606.01	5418.54	4233.35	4385.3	3847.51	3657.74	76	4848.01	868.389	161.256
3284.67	4713.93	4518.8	5509.64	4748.87	5647.88	6128.43	5076.5	4274.77	3542.95	4773.43	4723.77	5871.27	4014.88	4770.49	3932.47	4222.88	4520.4	4996.76	5994.43	4250.34	4689.63	3760.56	5323.02	4907.21	4449.1	3809.93	3843.85	3515.78	86	4614.37	757.179	140.605

## Sheet: 100ng_traction_stress_absolute
																																	time [min]	mean	std	SEM
195.93	220	197.73	170.82	233.13	178.9	192.15	208.29	184.74	225.5	217.85	165.66	170.23	219.01	191.39	194.12	184.85	184.14	175.6	191.97	131.72	159.06	188.71	151.27	102.82	105.2	151.72	204.95	232.47	173.73	197.92	211.7	187.75	-24	184.88	31.5943	5.49987
189.01	203.36	195.87	172.36	245.69	186.95	150.29	212.29	173.48	224.19	218.15	150.4	176.8	232.69	185.31	192.37	193.33	185.36	170.81	194.26	141.56	176.87	200.53	143.46	97.851	99.859	151.52	184.35	224.96	180.53	192.12	200.97	177.17	-20	182.567	32.9102	5.72893
200.31	224.29	194.28	158.34	240.49	189.67	204.69	220.94	181.74	225.51	222.36	170.14	186.38	233.72	201.93	200.79	196.59	183.35	178.87	206.66	158.76	191.02	192.31	143.11	101.77	108.34	148	188.6	217.46	154.03	194.9	212.88	176.01	-16	188.128	32.3766	5.63603
185.41	236.23	206.82	148.89	251.18	196	202.05	219.16	188.76	233.67	230.09	169.13	190.87	228.69	189.61	197.82	197.25	188.17	181.77	193.63	158.18	195.51	199.59	147.32	103.57	105.14	147.39	192.26	221.57	155.82	199.9	210.53	179.07	-12	189.426	33.9091	5.90281
188.73	240.56	207.06	146.57	247.36	200.41	202.35	229.23	196.52	235.72	230.6	166.6	192.36	225.4	182.53	210.72	202.13	187.42	184.43	210.68	155.55	188.42	184.77	163.4	109.6	104.6	155.8	209.9	228.48	190.01	184.82	214.57	188.59	-8	192.906	33.3504	5.80556
191.43	239.98	203.42	149.63	250.23	196.55	205.69	208.96	196.55	233.15	227.47	169.71	191.29	224.18	186.75	208.8	202.09	187.43	179.94	202.77	156.55	176.5	179.22	164.09	106.63	107.44	159.87	220.5	223.34	188.69	194.05	215.65	184.66	-4	191.915	32.4259	5.64463
207.02	256.04	211.85	173.76	281.73	217.54	222.34	250.86	217.86	253.54	238.39	205.01	201.08	220.7	181	192.37	190.14	186.59	172.54	203.15	166.88	192.96	207.07	200.05	115.29	121.42	170.37	215.15	215.73	190.85	215.15	221.75	203.17	4	203.617	33.9729	5.91392
217.6	267.57	227.13	191.36	299.42	237.93	242.93	265.15	238.22	265.01	254.47	225.82	209	224.94	199.16	210.98	201.93	196.85	177.13	201.01	160.08	212.6	221.55	219.33	113.95	120.74	182.61	239.02	241.39	186.75	228.28	228.43	214.26	8	215.836	38.4486	6.69305
237.32	291.45	233.8	201.48	316.95	239.79	245.53	266.98	248.89	272.15	260.85	230.94	235.09	240.96	218.15	213.91	212.18	201.17	180.08	217.31	183.01	220.88	238	245.08	124.4	140.85	210.32	239.64	237.16	205.42	235.35	233.7	227.31	12	227.458	37.0849	6.45564
248.45	297.69	252.16	194.23	303.44	243.2	248.42	270.93	250.06	268.62	260.32	236.13	241.56	242.48	217.17	235.68	217.17	197.54	186.6	228.41	188.52	226.17	246.9	255.9	131.68	158.38	209.68	235.46	240.13	201.74	245.76	246.5	226.36	16	231.922	35.3378	6.15152
251.99	295.83	246.99	200.87	294.67	239.92	244.75	262.16	243.4	276.66	250.83	226.49	250.4	247.22	228.5	220.17	221.07	198.75	186.09	217.65	191.3	221.96	247.73	251.03	131.3	161.19	220.57	234.47	238.94	202.54	242.56	249.2	230.74	20	231.15	33.7546	5.87592
246.06	289.67	233.21	194.24	280.77	238.58	249	260.62	242.7	277.02	246.59	218	244.67	239.24	217.74	196.19	206.06	195.04	178.53	216.09	182.9	213.26	246.08	238.05	124.56	150.51	204.72	224.17	228.9	194.1	219.3	253.86	226.57	24	223.545	35.1882	6.12549
241.29	279.71	226.57	188.86	280.85	241.67	247.41	250.66	237.45	264.52	242.98	203.61	242.79	238.84	214.02	196.41	206.49	197.98	178.74	215.24	192.71	209.77	229.56	233.11	124.11	149.95	202.96	231.52	224.63	199.18	218.04	247.41	226.16	28	220.764	32.9316	5.73266
233.28	278.21	221.53	181.26	276.26	230.43	232.31	245.77	231.4	259.37	241.19	197.17	240.47	239.91	206.53	209.32	206.18	201.82	180.27	211.45	191.38	211.65	225.63	233.02	134.83	144.66	207.62	233.15	224.26	196.67	221.39	240.79	218.95	32	218.428	30.7988	5.36138
229.46	277	216.72	174.3	268.11	223.3	228.52	241.46	225.97	259.16	244.04	192.95	234.46	248.96	220.39	249.74	210.31	214.75	179.19	212.06	182.81	212.32	220.4	234.63	134.23	142.72	213.48	220.66	216.43	188.99	213.6	240.22	208.22	36	217.562	31.3011	5.44882
238.18	288.05	215.13	169.17	269.03	221.31	229.36	244.46	232.11	259.7	242.87	198.2	251.07	238.88	213.45	211.68	214.61	219.23	193.28	212.06	195.82	212.3	222.75	228.32	140.43	139.49	201.18	229.6	211.33	210.91	197.8	238.93	198.36	46	217.85	31.088	5.41174
234.09	274.3	207.22	161.79	275.57	229.35	233.78	239.28	220.36	255.52	252.07	193.18	272.67	241.75	219.92	217.12	227.74	222.64	200.72	221.07	214.19	214.98	214.26	230.69	146.33	141.41	183.7	227	215.17	206.44	201.68	222.21	201.99	56	218.794	31.1956	5.43045
224.73	267.25	206.64	162.24	287.8	234.47	202.07	245.54	221.74	263.97	242.92	185.33	264.58	244.23	223.32	205.36	237.7	233.43	207.93	230.23	216.46	219.64	215.55	240.57	138.08	155.55	190.17	236.33	209.94	208.09	204.52	236.79	209.48	66	220.383	31.6743	5.51379
228.08	263.61	210.22	158	294.09	235.13		244.62	222.54	258.21	249.13	194.09	272.59	242.33	244.66	207.44	235.02	245.29	213.27	224.64	215.42	212.15	226.14	221.99	141.02	155.35	182.92	221.15	190.94	205.61	200.74	220.39	199.51	76	219.884	33.0882	5.84923
224.89	249.08	207.6	165.35	290.09	225.47	208.18	248.32	209.78	255.34	236.52	192.41	229.87	230.75	252.95	219.47	224.81	226.85	203.07	216.39	216	221.06	206.61	199.84	146.44	152.82	204.49	220.48	185.36	200.49	198.08	221.38	206.14	86	215.042	28.5931	4.97741

## Sheet: 100ng_internal_stress_absolute
																																	time [min]	mean	std	SEM
2142.05	2559.76	2368.9	2074.72	2154.3	2511.12	2191.68	2477.83	2316.08	2856.62	2411.09	1629.4	1987.67	1704.26	1565.81	2147.63	1784.21	1711.94	1604.01	1933.85	1252.62	1511.52	1885.45	2499.21	2320.86	2642.21	2375.13	2564.64	2690.83	1495.05	2401.19	2103.18	1829.16	-24	2112.24	407.189	70.8826
2049.43	2433.81	2566.61	1952.1	2201.16	2466.38	2226.61	2583.34	2188.72	2901.53	2272.43	1533.77	2099.93	2010.19	1715.82	2546.06	2581.61	2118.87	1770.98	2301.13	1388.08	2122.9	2623.27	1862.03	2073.07	2265.07	2131.49	2161.36	2650.81	1819.4	2061.99	1806.38	1496.63	-20	2151	358.057	62.3296
2004.73	2478.24	2475.29	1760.67	2152.7	2282.43	2125	2740	2052.92	2745.02	2325.28	1498.5	2233.96	2509.3	1981.43	2644.61	2410.03	2202.54	1994.46	2484.91	1587.52	2187.09	2360.95	1591.32	2024.34	2438.22	1731.77	1943.6	2507.19	1369.18	2275.71	2019.59	1395.7	-16	2137.4	375.485	65.3635
1930.66	2585.38	2514.53	1768.73	2154.83	2341.01	2115.94	2500.84	2172.95	2760.34	2348.46	1457.79	2462.56	2538.18	1817.79	2318.49	2659.5	2299.66	2060.61	2066.52	1383.44	2213.51	2308.56	1633.78	1882.03	2264.83	1850.78	2089.58	2455.46	1399.93	1817.1	1919.51	1592.07	-12	2111.68	370.661	64.5238
1886.73	2679.04	2520	1811.83	2074.36	2417.3	2189.22	2870.65	2088.12	2873.24	2415.49	1500.55	2542.9	2393.05	1887.24	2741.19	2726.09	1984.53	2090.52	2454.14	1316.1	2395.97	2549.59	2206.45	2512.84	2551.48	2057.78	2752.86	2747.57	1825.23	2290.72	1949.01	1719.08	-8	2273.36	399.014	69.4594
1894.16	2638.61	2615.26	1885.32	2111.7	2348.08	2144.49	2490.13	2130.27	2790.91	2311.87	1492.64	2368.06	2234.49	1898.36	2794.89	2659.86	2043.31	2047.29	2412.97	1308.19	2197.51	2280.48	1939.84	2322.58	2489.6	2478.37	2979.02	2672.23	1837.42	2115.14	1810.9	1720.76	-4	2226.2	382.962	66.6652
2334.49	3036.24	2937.51	2362.73	2511.19	2969.39	2744.53	3251.68	2640.66	3202.33	2539.69	1911.6	3053.35	2244.04	1835.08	2765.03	2573.65	2623.58	2076.65	2399.18	1880.96	2631.05	3017.81	2828.07	2719.77	3101.49	2739.73	3012.68	2837.57	2337.34	2707.28	2506.14	2161.13	4	2621.02	381.074	66.3365
2428.33	3031.79	3011.08	2496.62	2473.67	3293.13	2864.14	3388.05	2868.4	3285.03	2781.49	2175.67	2981.86	2260.82	1982.44	2571.58	2817.98	2666.35	1985.98	2226.97	1747.5	2701.2	2875.91	2841.47	2515.55	3007.61	2725.88	3212.6	3029.39	2047.49	2741.54	2564.95	2180.09	8	2660.08	416.538	72.51
2682.05	3326.97	3177.78	2735.5	2684.25	3505.44	3141.38	3320.17	3180.15	3585.6	2944.52	2329.67	3573.78	2503.15	2409.03	3003.02	3034.82	2840.67	2409.19	2589.41	2246.79	3001.94	3479.6	2940.6	2564.1	3639.54	3140.24	3590.73	3373.73	2589.6	3040.61	2998.05	2348.76	12	2967.6	416.547	72.5115
2892.89	3504.03	3128.94	2915.8	2840.91	3580	3205.7	3643.06	3336.85	3641.22	3018	2430.62	3755.53	2709.27	2670.06	3429.49	3290.56	2970.44	2645.13	2797.52	2323.63	3325.47	3780.68	3429.63	2990.02	4015.35	3372.59	3813.49	4007.51	3236.5	3439.82	3563.49	2479.2	16	3217.68	455.365	79.2688
2945.37	3536.47	3119.02	2895.41	2702.59	3671.62	3102.08	3334.78	3245.48	3796.96	3056.52	2309.82	3868.57	2869.89	2978.22	3371.59	3548.12	3097.16	2762.57	2715.27	2484.41	3234.23	3864.2	3521.32	3024.99	3998.18	3392.47	3861.12	3869.3	3130.61	3317.46	3349.07	2552.48	20	3228.1	440.9	76.7508
2937.23	3510.98	3092.79	2772	2550.39	3416.29	3095.9	3158.91	3081.97	3640.22	2949.68	2128.17	3967.44	2684.72	2751.57	3186.7	3269.87	2943.8	2540.96	2741.38	2267.69	3127.35	3701.35	3210.62	2951.1	3633.99	3144.14	3430.74	3544.61	3136.13	3133.53	3709.41	2532.38	24	3089.21	429.094	74.6958
2840.74	3281.97	2891.44	2457.96	2436.08	3252.88	2868.18	3086.19	2889.83	3350.34	2802.94	1919.58	3782.63	2680.4	2760.02	3107.03	3522.25	3067.23	2460.24	2642.95	2463.35	3048.76	3374.34	2986.25	2587.65	3380.89	2920.68	3485.31	3364.11	3269.43	2970.28	3551.14	2292.77	28	2963.51	418.019	72.7677
2672.33	3060.67	2675.41	2376.18	2303.62	2963.59	2575.76	2815.86	2670.28	3089.56	2692.43	1907.36	3849.55	2498.5	2516.51	3006.53	3571.95	3167.57	2368.32	2592.26	2487.39	3192.16	3823.06	3114.31	2927.25	3438.5	3175.76	3626.3	3229.51	3452.23	3024.92	3283.73	2325.89	32	2923.49	469.339	81.7014
2561.35	3000.09	2519.24	2214.92	2178.1	2871.16	2505.61	2694.66	2600.89	2982.02	2689.7	1744.35	3806.69	2654.78	2853.73	3101.94	3608.68	3527.61	2197.7	2745.07	2428.93	3152.7	3488.29	3304.98	2906.66	3440.53	3071.78	3292	3086.35	3374.23	3028.77	3270.55	2429.25	36	2888.89	473.532	82.4313
2617.99	3122.4	2525.92	2246.67	2287.11	2985.55	2658.23	2899.66	2767.87	3224.34	2709.74	1944.4	4192.26	2731.28	2598.65	2950.95	4049.98	3721	2745.34	2543.09	2501.13	3262.18	3638.68	3246.81	3102.2	3283.12	3002.4	3317.8	3066.09	3709.41	3064.33	3187.47	2461.74	46	2980.78	507.655	88.3714
2568.35	2834.83	2442.18	2245.78	2296.71	3037.26	2581.88	2811.99	2856.62	3041.62	2857.05	1925.21	4519.28	2769.57	3146.76	3497.15	4390.89	3256.1	3060.76	2863.85	2989.71	3474.71	3469.35	3443.82	3021.61	3515.66	3288.5	2954.44	3344.39	4137.08	3553.03	3357.52	2770.65	56	3100.74	564.786	98.3166
2370.18	2793.57	2474.14	2142.4	2337.3	2949.08	2402.69	3170.7	2731.29	3169.45	2698.53	1851.16	4722.03	2954.58	3489.6	3544.91	4485.09	3557.93	3067.45	2950.87	2939.92	3499.32	3326.52	3644.15	2873.39	3778.95	3575.49	3485.44	3179.16	4277.07	3412.81	3375.17	2814.48	66	3152.87	637.865	111.038
2329.24	2738.66	2454.35	1956.67	2225.65	2885.83		2796.64	2658.38	2972.23	2713.38	1918.25	4873.59	2812.62	3681.04	3694.64	4277.85	3586.53	3213.43	2747.7	2796.92	3197.06	3518.77	3420.7	2684.97	3539.5	3545.58	3505	2880.09	3997.04	3379.79	3217.86	2926.84	76	3098.34	644.366	113.909
2292.67	2461.34	2392.15	1866.27	2276.18	2786.22	2272.43	2464.37	2448.73	2868.53	2617.34	1761.48	3899.69	2519.56	3141.09	3212.26	3829.01	2768.96	2486.68	2318.74	2559.57	3108.62	2848.3	3168.6	2967.37	3499.89	3762.04	3325.27	2744.33	3951.92	3102.25	2951.1	2649.96	86	2827.97	551.451	95.9952
