# Supplementary material for: Human endothelial cells display a rapid tensional stress increase in response to tumor necrosis factor-α
Source: PLoS One. 2022 Jun 24;17(6):e0270197. doi: 10.1371/journal.pone.0270197 (PMC9232152; doi:10.1371/journal.pone.0270197)
Supplement: S2 File — (ZIP) [file pone.0270197.s008.zip › FLOW_condition_TNF_alpha_normalized(Fig4A,B).xlsx]

## Sheet: normalized_traction_stress
																																			time [min]	mean	std	SEM
0.83337	0.94872	1.04291	0.98201	1.00954	0.96294	0.97393	0.95579	0.93424	0.98004	0.96548	0.97183	1.02217	1.0202	0.98516	0.96073	1.00908	0.9701	1.03321	1.02227	0.98742	0.98995	0.97701	0.91493	1.0229	0.97075	0.94024	1.00924	0.99199	0.93653	1.00755	0.92095	0.92278	0.91997	0.9536	-24	0.97284	0.04228	0.00715
0.94532	0.94092	1.01301	1.00116	1.03499	0.99098	0.983	0.99476	1.01353	1.00667	0.97734	0.98686	1.07488	1.01883	0.98111	0.98201	1.00834	0.99574	1.04718	1.04767	1.0339	1.0548	1.0185	1.03882	1.08219	0.97738	0.98024	0.97216	0.98536	0.99976	0.99012	1.04061	0.98257	0.95435	1.02114	-20	1.00503	0.03376	0.00571
1.00338	0.97481	0.98517	0.98328	1.00126	1.02995	0.96049	1.02292	0.98903	1.00314	1.03288	1.00526	1.02253	0.97538	1.01243	0.98306	0.99722	0.97174	1.00876	0.99772	1.00235	0.98626	1.03908	1.06735	1.0041	1.01009	0.98265	1.00386	1.0013	1.01514	0.98968	1.03085	1.03977	0.99304	0.99948	-16	1.00358	0.02234	0.00378
1.05545	1.04062	0.99917	0.99027	0.98444	1.01998	1.02677	1.03146	0.99392	--	1.01919	1.02361	0.98896	0.89406	1.01931	0.9912	1.00536	0.99959	0.99294	1.00936	1.00838	0.98926	1.04713	0.9768	0.96959	1.02017	1.02486	0.96626	0.97563	1.05937	1.02797	1.06579	0.9901	0.99662	1.00029	-12	1.006	0.03221	0.00552
1.07199	1.04906	0.98913	1.00988	0.96655	0.97266	1.03208	1.01402	0.99741	1.00601	1.01676	1.0435	0.9877	0.93793	1.00517	1.01318	1.02167	1.02836	0.96332	1.01205	0.99908	1.00143	0.99755	0.98586	0.9745	1.02745	1.03077	1.04875	1.028	1.02201	1.054	0.97508	1.08177	1.02469	1.02077	-8	1.01172	0.03103	0.00525
1.09049	1.04587	0.97061	1.0334	1.00322	1.02349	1.02372	0.98105	1.07187	1.00413	0.98836	0.96894	0.90376	1.1536	0.99681	1.06982	0.95833	1.03447	0.9546	0.91093	0.96887	0.97829	0.92073	1.01624	0.94673	0.99415	1.04124	0.99973	1.01772	0.9672	0.93069	0.96672	0.98301	1.11133	1.00471	-4	1.00099	0.0551	0.00931
1.02538	1.00531	1.0584	0.97155	0.95449	0.95043	0.96587	1.03022	1.06311	1.04592	1.07692	1.04181	1.0376	0.93576	0.93627	1.07238	1.00145	1.02644	0.98215	1.01478	0.94417	0.96714	1.02276	1.03266	1.10306	1.07835	1.09405	1.10345	1.14495	1.01179	1.18232	1.00748	1.16082	1.28885	1.08242	4	1.04059	0.07599	0.01284
1.11786	1.07044	1.17264	1.07686	0.9868	1.05687	1.03656	1.14084	1.15481	1.11632	1.17005	1.11246	1.02064	0.96788	0.97423	1.12166	1.03625	1.0547	1.05298	0.977	0.9421	1.0012	1.01448	1.2255	1.27303	1.08943	1.1959	1.14016	1.23155	1.15696	1.3154	1.1989	1.2629	1.57987	1.06268	8	1.11737	0.12393	0.02095
1.24137	1.14105	1.25951	1.27177	1.07651	1.2383	1.11472	1.23458	1.20896	1.1768	1.29644	1.17613	1.01973	1.12464	0.99398	1.23484	1.10019	1.12724	1.10691	1.05394	0.982	1.07347	1.06878	1.30649	1.40308	1.11965	1.27687	1.25928	1.2973	1.20418	1.57622	1.21235	1.44381	1.69131	1.33756	12	1.21286	0.15253	0.02578
1.26112	1.15738	1.2873	1.29376	1.01448	1.20986	1.12248	1.24726	1.16265	1.23976	1.301	1.19766	1.0636	1.11256	1.1173	1.21739	1.16514	1.14353	1.23545	1.159	1.11782	1.18639	1.09084	1.38358	1.43701	1.22186	1.26159	1.31147	1.32631	1.34203	1.60756	1.17462	1.44042	1.77586	1.31524	16	1.24861	0.15019	0.02539
1.27991	1.16783	1.25627	1.30325	1.01047	1.17577	1.09053	1.18597	1.18479	1.20668	1.25073	1.16583	1.08223	1.18733	1.08977	1.28751	1.1963	1.14945	1.207	1.20537	1.0741	1.17141	1.05485	1.2764	1.41655	1.21221	1.27863	1.34693	1.30392	1.18754	1.59075	1.16339	1.50707	1.86832	1.33144	20	1.2419	0.16184	0.02736
1.1687	1.13183	1.25555	1.32913	0.95031	1.1544	1.01895	1.14684	1.16212	1.09361	1.23763	1.12017	1.11202	1.24068	1.21326	1.30558	1.18771	1.1524	1.23302	1.19051	1.09394	1.22382	1.06933	1.31838	1.44241	1.23496	1.27304	1.26105	1.27948	1.10984	1.51314	1.10803	1.41547	1.86832	1.36635	24	1.22806	0.16237	0.02745
1.18433	1.14056	1.23898	1.28151	0.92752	1.11258	1.02002	1.10621	1.11108	1.05243	1.16324	1.10967	1.18471	1.24021	1.21368	1.25665	1.21253	1.13578	1.29275	1.23309	1.08718	1.21446	1.04352	1.32843	1.43443	1.17956	1.28325	1.30609	1.25746	1.16076	1.47772	1.12935	1.41894	1.87612	1.36834	28	1.22238	0.16483	0.02786
1.17806	1.15949	1.22148	1.19734	0.93024	1.10561	1.01071	1.08711	1.07321	1.10646	1.14936	1.07769	1.12835	1.22351	1.26113	1.29866	1.20628	1.12616	1.2261	1.19462	1.16353	1.22562	1.06101	1.44864	1.33082	1.18294	1.27193	1.26953	1.30319	1.15778	1.50947	1.1045	1.38462	1.89736	1.39375	32	1.21904	0.16923	0.0286
1.16525	1.15969	1.27212	1.17912	0.93803	1.10596	1.00862	1.08219	1.10743	1.06191	1.15666	1.08833	1.13079	1.1845	1.2629	1.29975	1.1981	1.0755	1.21293	1.1255	1.16344	1.26277	1.10531	1.42953	1.41464	1.20101	1.27739	1.26024	1.23836	1.13788	1.52143	1.10934	1.4275	1.91706	1.32923	36	1.21744	0.17406	0.02942
1.16542	1.17779	1.26424	1.17688	1.04812	1.19785	1.08021	1.14958	1.07944	1.03622	1.15517	1.16992	1.19861	1.20129	1.09564	1.29531	1.16785	1.07386	1.13676	1.12981	1.08998	1.19801	1.09787	1.42386	1.41439	1.20747	1.224	1.22891	1.30563	1.19115	1.49282	1.08203	1.43724	1.77792	1.49687	46	1.21909	0.15653	0.02646
1.16322	1.23761	1.28797	1.22034	1.05479	1.28104	1.08003	1.09839	1.10485	1.08198	1.24747	1.2214	1.22099	1.18808	1.05646	1.21234	1.16638	1.0786	1.08296	0.993	1.19426	1.12044	1.14176	1.43179	1.47135	1.19307	1.1935	1.26275	1.2934	1.1888	1.53413	1.10852	1.46677	1.84954	1.52891	56	1.2302	0.17338	0.02931
1.16351	1.24311	1.33547	1.29969	1.10366	1.31035	1.09555	1.14984	1.11065	1.0521	1.29667	1.31026	1.31255	1.22181	1.01687	1.19105	1.1057	1.08193	1.13491	0.96304	1.15845	1.08025	1.09019	1.34231	1.37498	1.27531	1.11526	1.22987	1.33829	1.10939	1.67263	1.14707	1.37753	1.83138	1.51661	66	1.23309	0.17872	0.03021
1.22941	1.20103	1.31354	1.23894	1.18327	1.33355	1.0768	1.20129	1.08379	1.08843	1.29448	1.21919	1.28065	1.16275	0.99521	1.18317	1.1935	1.09189	1.11226	1.07457	1.143	1.09135	1.1524	1.39427	1.36791	1.18388	1.20989	1.2971	1.35434	0.97715	1.40328	1.10319	1.36675	1.7225	1.48089	76	1.22302	0.14827	0.02506
1.31517	1.20633	1.36073	1.18014	1.20601		1.05405	1.19363	1.11646	1.06064	1.25156	1.34402	1.30529	1.17025	1.0061	1.21512	1.25712	1.19846	1.25464	1.1489	1.14188	1.13362	1.14241	1.46938	1.32034	1.22341	1.12898	1.17797	1.29316	1.06778	1.4686	1.11976	1.31545	1.77279	1.48236	86	1.23831	0.15071	0.02585

## Sheet: normalized_internal_stress
																																			time [min]	mean	std	SEM
0.9556	0.97906	0.99816	0.98431	0.95919	0.94533	1.00965	1.02941	0.96433	0.98653	0.95855	0.96747	0.98123	0.95519	0.83144	0.867	1.00976	0.9821	1.0163	0.98218	0.99026	1.02268	0.89867	0.90873	0.92754	0.98832	0.97209	1.00949	0.99555	1.0053	0.9997	0.91935	0.94271	1.04247	1.28337	-24	0.97912	0.06947	0.01174
0.98052	0.98797	1.00182	1.02006	1.00559	0.98493	0.99269	1.01568	0.99537	0.99942	1.00252	0.97509	1.06609	1.04848	1.01307	1.03814	1.0371	1.06621	1.06522	1.08586	1.01222	1.07001	1.00463	0.97268	1.04858	1.03624	0.97065	0.96617	0.99992	1.01298	0.96912	1.0223	1.02409	0.95502	1.14313	-20	1.01685	0.03991	0.00675
0.99326	0.9899	0.97938	1.01047	0.98091	0.99771	1.01266	1.00665	0.98897	1.01524	1.02028	1.04219	1.03212	1.0405	1.03831	1.0015	1.0038	1.00334	1.02515	0.99477	1.03068	0.96764	1.02114	1.08567	0.99596	1.03953	0.9485	0.9807	1.02651	0.98561	0.98493	1.00065	1.01726	0.96716	0.9684	-16	1.00564	0.02734	0.00462
1.0098	1.01206	0.9969	1.01145	0.98904	1.03125	1.04168	0.99576	1.02823	--	1.03495	1.04498	0.98294	0.98865	1.0291	1.00459	0.98689	0.97678	0.96665	0.9693	1.00344	0.9623	1.04565	0.97495	0.99287	0.97594	1.06436	0.97664	0.93077	1.02488	1.02609	1.08427	0.97613	0.92455	0.84736	-12	0.99739	0.0438	0.00751
1.04426	1.01973	0.99965	0.98337	1.053	1.02667	1.00432	1.0117	1.04071	1.02785	1.05078	1.02255	1.05379	0.9769	1.01858	1.03771	0.99847	0.96795	0.97849	0.97525	0.983	0.99217	1.03202	0.95611	1.03101	1.00425	1.06572	1.0064	1.06185	0.94846	1.01993	0.99238	1.04062	1.00982	0.76794	-8	1.00581	0.0512	0.00865
1.01656	1.01128	1.02409	0.99033	1.01227	1.01411	0.939	0.9408	0.9824	0.97096	0.93292	0.94772	0.88383	0.99027	1.0695	1.05105	0.96398	1.00362	0.94819	0.99264	0.98039	0.98519	0.99789	1.10185	1.00404	0.95572	0.97868	1.0606	0.98539	1.02276	1.00023	0.98105	0.99918	1.10097	0.9898	-4	0.99512	0.04529	0.00766
1.1195	1.09445	1.06108	1.11209	1.11222	1.12923	1.0782	1.09745	1.17418	1.11023	1.15387	1.1684	1.15817	1.0272	1.11712	1.11329	1.01323	1.05603	1.05055	1.02483	1.1029	1.05052	1.00491	1.45923	1.26279	1.11929	1.16121	1.2899	1.19011	1.0864	1.09271	1.08981	1.16942	1.18471	1.02317	4	1.12167	0.08755	0.0148
1.28229	1.19768	1.18928	1.1743	1.37596	1.32807	1.27562	1.22173	1.35735	1.31946	1.36377	1.40269	1.0764	1.04001	1.12955	1.13498	1.04197	1.05763	1.06061	1.04435	1.02907	1.02029	1.03624	1.41991	1.5432	1.12777	1.35056	1.33564	1.32258	1.33037	1.17866	1.42559	1.49087	1.5008	1.12755	8	1.23751	0.15551	0.02629
1.47366	1.37248	1.39954	1.3017	1.64226	1.60688	1.52021	1.38047	1.53713	1.53219	1.52272	1.62555	1.19777	1.19386	1.22052	1.17032	1.15498	1.12757	1.18763	1.15676	1.17359	1.06408	1.19556	2.08311	2.09043	1.47909	1.71412	1.74646	1.76177	1.53721	0.93756	1.78083	1.95108	1.89907	1.80947	12	1.47279	0.29995	0.0507
1.55461	1.47455	1.46276	1.3738	1.68635	1.69945	1.57972	1.45909	1.50573	1.59338	1.57223	1.68014	1.29976	1.21726	1.32878	1.33537	1.24358	1.24062	1.25463	1.25671	1.31774	0.67758	1.25114	2.5289	2.3316	1.57212	1.90566	1.97216	1.92574	1.97681	1.08838	1.89063	2.03484	2.01672	1.72912	16	1.57251	0.36963	0.06248
1.53145	1.43446	1.42709	1.29633	1.54799	1.64955	1.56792	1.36334	1.5026	1.52223	1.548	1.63344	1.21104	1.27329	1.40982	1.30502	1.20743	1.23936	1.34747	1.30417	1.23566	1.14584	1.3288	2.69319	2.33835	1.53193	1.91884	2.04129	1.98738	1.73123	1.01378	1.6179	2.03609	2.25642	1.48156	20	1.56229	0.36794	0.06219
1.38843	1.34929	1.35216	1.27964	1.4415	1.5843	1.41927	1.28051	1.38388	1.37083	1.45011	1.47292	1.11037	1.29976	1.29127	1.42748	1.21905	1.2763	1.31844	1.30037	1.19889	1.19747	1.31963	2.57885	2.34117	1.56937	1.89251	1.93596	1.95305	1.52858	1.02486	1.79111	1.88002	2.15702	1.35341	24	1.50679	0.35123	0.05937
1.34457	1.31973	1.30644	1.23688	1.39203	1.44662	1.35138	1.20696	1.31707	1.29134	1.35312	1.39038	1.36531	1.32113	1.39861	1.43317	1.27355	1.25498	1.32459	1.31771	1.27492	1.02432	1.27814	2.45293	2.22064	1.50801	1.81533	1.813	1.90757	1.54232	1.07498	1.74652	1.88289	2.05292	1.23683	28	1.47077	0.32032	0.05414
1.30177	1.28295	1.23616	1.24173	1.35894	1.44794	1.34826	1.20098	1.27743	1.30478	1.32024	1.33451	1.3189	1.33459	1.43794	1.48611	1.24285	1.23721	1.32749	1.2447	1.36005	1.1161	1.23854	2.43777	1.93338	1.43085	1.79164	1.76236	1.85629	1.52844	1.08799	1.7063	1.81136	1.98234	1.18648	32	1.4433	0.29286	0.0495
1.29875	1.2807	1.1897	1.17826	1.35624	1.40466	1.29056	1.18807	1.29228	1.28856	1.31962	1.34709	1.35386	1.34222	1.36117	1.44408	1.22688	1.22175	1.31219	1.21053	1.307	1.16018	1.18017	2.17211	1.91855	1.38358	1.67982	1.68708	1.76226	1.47079	1.07513	1.71428	1.78739	1.95321	1.06494	36	1.40639	0.26415	0.04465
1.25535	1.31148	1.21487	1.18804	1.44027	1.39609	1.31272	1.1872	1.2989	1.25103	1.33305	1.31663	1.34325	1.2795	1.29131	1.38404	1.16752	1.1904	1.25751	1.10634	1.04839	1.1273	1.25102	2.2001	1.93854	1.36457	1.68662	1.67751	1.85841	1.43753	1.03553	1.62249	1.65618	1.75718	1.03283	46	1.37771	0.26877	0.04543
1.26636	1.32058	1.21564	1.19817	1.46201	1.36816	1.3541	1.22497	1.29337	1.26392	1.36237	1.38518	1.3373	1.27441	1.19186	1.44029	1.19498	1.21527	1.20094	0.99378	1.17562	1.09296	1.21734	1.95488	1.85226	1.3635	1.64522	1.61011	1.75322	1.43165	0.9625	1.64925	1.67036	1.75854	0.98559	56	1.36248	0.24332	0.04113
1.23044	1.33634	1.24498	1.15056	1.47394	1.39321	1.28909	1.24197	1.30432	1.26476	1.37522	1.37014	1.29637	1.27242	1.01108	1.22076	1.03602	1.08907	1.19807	1.02187	1.21519	0.83786	1.24945	1.96732	1.89239	1.29573	1.4951	1.52579	1.6067	1.26787	0.86707	1.71205	1.60837	1.66887	0.87655	66	1.31163	0.26262	0.04439
1.16827	1.32126	1.19579	1.13681	1.3693	1.36627	1.28549	1.20466	1.22598	1.26615	1.31593	1.3699	1.37033	1.23761	1.17853	1.29944	1.12218	1.08533	1.16045	1.06234	1.22035	0.96059	1.27167	1.98004	1.7387	1.07211	1.48444	1.47575	1.4981	1.27042	1.02307	1.5134	1.51072	1.49412	0.92221	76	1.29079	0.2129	0.03599
1.1183	1.23563	1.12928	1.07065	1.25277		1.19	1.20402	1.18964	1.2131	1.26723	1.31071	1.31548	1.20582	1.1492	1.41826	1.2254	1.33871	1.21673	1.11564	1.2046	1.00185	1.25568	1.7696	1.52437	1.17628	1.46311	1.33826	1.2555	1.21176	0.99977	1.36099	1.37663	1.44779	0.76414	86	1.24461	0.17282	0.02964
