# Supplementary material for: Human endothelial cells display a rapid tensional stress increase in response to tumor necrosis factor-α
Source: PLoS One. 2022 Jun 24;17(6):e0270197. doi: 10.1371/journal.pone.0270197 (PMC9232152; doi:10.1371/journal.pone.0270197)
Supplement: S2 File — (ZIP) [file pone.0270197.s008.zip › FLOW_condition_TNF_alpha_unnormalized(Fig4C,D).xlsx]

## Sheet: traction_stress_absolute
																																			time [min]	mean	std	SEM
147.7	193.46	202.66	231.81	226.86	189.26	163.12	184.65	173.91	177.77	162.87	201.79	226.52	216.27	233.36	220.7	219.52	206.63	229.89	251.13	229.43	214.78	211.24	129.24	123.01	163.83	144.57	136.91	163.11	103.54	323.65	112.29	125.02	89.652	129.47	-24	184.561	49.6495	8.39231
167.54	191.87	196.85	236.33	232.58	194.77	164.64	192.18	188.67	182.6	164.87	204.91	238.2	215.98	232.4	225.59	219.36	212.09	233	257.37	240.23	228.85	220.21	146.74	130.14	164.95	150.72	131.88	162.02	110.53	318.05	126.88	133.12	93.003	138.64	-20	189.936	48.0822	8.12737
177.83	198.78	191.44	232.11	225	202.43	160.87	197.62	184.11	181.96	174.24	208.73	226.6	206.77	239.82	225.83	216.94	206.98	224.45	245.1	232.9	213.98	224.66	150.77	120.75	170.47	151.09	136.18	164.64	112.23	317.91	125.69	140.87	96.773	135.7	-16	189.206	45.8808	7.75527
187.06	212.2	194.16	233.76	221.22	200.47	171.97	199.27	185.02		171.93	212.54	219.16	189.53	241.45	227.7	218.71	212.91	220.93	247.96	234.3	214.63	226.4	137.98	116.6	172.17	157.58	131.08	160.42	117.12	330.21	129.95	134.14	97.122	135.81	-12	190.102	48.0955	8.24832
189.99	213.92	192.21	238.39	217.2	191.17	172.86	195.9	185.67	182.48	171.52	216.67	218.88	198.83	238.1	232.75	222.26	219.04	214.34	248.62	232.14	217.27	215.68	139.26	117.19	173.4	158.49	142.27	169.03	112.99	338.57	118.89	146.56	99.857	138.59	-8	190.885	47.5308	8.03418
193.27	213.27	188.61	243.94	225.44	201.16	171.46	189.53	199.53	182.14	166.73	201.19	200.28	244.55	236.12	245.76	208.48	220.34	212.4	223.78	225.12	212.25	199.07	143.55	113.85	167.78	160.1	135.62	167.34	106.93	298.96	117.87	133.18	108.3	136.41	-4	188.409	44.8913	7.58802
181.73	205	205.67	229.34	214.49	186.8	161.77	199.03	197.9	189.72	181.67	216.32	229.94	198.37	221.78	246.35	217.86	218.63	218.53	249.29	219.38	209.83	221.13	145.87	132.65	181.99	168.22	149.69	188.26	111.86	379.79	122.84	157.27	125.6	146.96	4	195.187	48.0716	8.12558
198.12	218.28	227.87	254.2	221.75	207.72	173.61	220.4	214.97	202.49	197.38	230.99	226.18	205.18	230.77	257.67	225.43	224.65	234.29	240.01	218.9	217.22	219.34	173.11	153.09	183.86	183.88	154.67	202.5	127.91	422.54	146.18	171.1	153.96	144.28	8	208.129	49.6482	8.39208
220.01	232.68	244.75	300.21	241.91	243.38	186.7	238.51	225.05	213.46	218.7	244.21	225.98	238.41	235.45	283.67	239.34	240.1	246.29	258.91	228.17	232.9	231.08	184.55	168.73	188.96	196.33	170.83	213.31	133.13	506.32	147.82	195.61	164.82	181.6	12	226.339	60.5519	10.2352
223.51	236.01	250.15	305.4	227.97	237.79	188	240.96	216.43	224.88	219.47	248.68	235.7	235.85	264.66	279.66	253.47	243.57	274.89	284.72	259.73	257.4	235.85	195.44	172.81	206.21	193.98	177.91	218.08	148.37	516.39	143.22	195.15	173.06	178.57	16	233.255	62.3237	10.5346
226.84	238.14	244.12	307.64	227.07	231.09	182.65	229.12	220.55	218.88	210.99	242.07	239.83	251.7	258.14	295.77	260.25	244.83	268.56	296.11	249.57	254.15	228.07	180.3	170.35	204.58	196.6	182.72	214.4	131.29	510.99	141.85	204.18	182.07	180.77	20	232.178	62.9853	10.6465
207.13	230.8	243.98	313.75	213.55	226.89	170.66	221.56	216.33	198.37	208.78	232.59	246.43	263.01	287.39	299.92	258.38	245.46	274.35	292.46	254.18	265.52	231.2	186.23	173.46	208.42	195.74	171.07	210.38	122.7	486.06	135.1	191.77	182.07	185.51	24	230.034	62.7756	10.611
209.9	232.58	240.76	302.51	208.43	218.67	170.84	213.71	206.83	190.9	196.23	230.41	262.54	262.91	287.49	288.68	263.78	241.92	287.64	302.92	252.61	263.49	225.62	187.65	172.5	199.07	197.31	177.18	206.76	128.33	474.68	137.7	192.24	182.83	185.78	28	228.669	61.4861	10.393
208.79	236.44	237.36	282.64	209.04	217.3	169.28	210.02	199.78	200.7	193.89	223.77	250.05	259.37	298.73	298.33	262.42	239.87	272.81	293.47	270.35	265.91	229.4	204.63	160.04	199.64	195.57	172.22	214.28	128	484.88	134.67	187.59	184.9	189.23	32	228.153	62.4887	10.5625
206.52	236.48	247.2	278.34	210.79	217.37	168.93	209.07	206.15	192.62	195.12	225.98	250.59	251.1	299.15	298.58	260.64	229.08	269.88	276.49	270.33	273.97	238.98	201.93	170.12	202.69	196.41	170.96	203.62	125.8	488.72	135.26	193.4	186.82	180.47	36	227.702	62.4212	10.5511
206.55	240.17	245.67	277.81	235.53	235.43	180.92	222.09	200.94	187.96	194.87	242.92	265.62	254.66	259.53	297.56	254.06	228.73	252.93	277.55	253.26	259.92	237.37	201.13	170.09	203.78	188.2	166.71	214.68	131.69	479.53	131.93	194.72	173.26	203.23	46	227.743	59.2969	10.023
206.16	252.37	250.28	288.07	237.03	251.78	180.89	212.2	205.67	196.26	210.44	253.61	270.58	251.86	250.25	278.5	253.74	229.74	240.96	243.94	277.49	243.09	246.86	202.25	176.94	201.35	183.51	171.3	212.67	131.43	492.8	135.16	198.72	180.24	207.58	56	229.306	59.7247	10.0953
206.21	253.49	259.51	306.8	248.01	257.54	183.49	222.14	206.75	190.84	218.74	272.06	290.87	259.01	240.87	273.61	240.54	230.45	252.52	236.58	269.17	234.37	235.71	189.61	165.35	215.23	171.48	166.84	220.05	122.65	537.29	139.86	186.63	178.47	205.91	66	231.104	67.8821	11.4742
217.89	244.91	255.25	292.46	265.9	262.1	180.35	232.08	201.75	197.43	218.37	253.15	283.8	246.49	235.74	271.8	259.64	232.57	247.48	263.98	265.58	236.78	249.16	196.95	164.5	199.8	186.03	175.96	222.69	108.03	450.77	134.51	185.17	167.86	201.06	76	228.8	57.341	9.6924
233.09	245.99	264.42	278.58	271.01		176.54	230.6	207.83	192.39	211.13	279.07	289.26	248.08	238.32	279.14	273.48	255.27	279.16	282.24	265.32	245.95	247	207.56	158.78	206.47	173.59	159.8	212.63	118.05	471.75	136.53	178.22	172.76	201.26	86	232.096	62.6913	10.7515

## Sheet: internal_stress_absolute
																																			time [min]	mean	std	SEM
2726.3	2857.57	3380.84	3729.08	2433	2228.91	2159.64	3388.09	2782.45	2724.66	2745.07	2300.74	2534.96	3583.87	3110.05	3089.07	4089.57	3724.12	3557.94	3450.45	3395.27	3160.26	2602.36	927.738	1375.89	2071.33	2046.05	1599.82	1821.8	1657.65	4518.52	1381.47	1356.83	1079.13	1383.1	-24	2599.25	916.007	154.833
2797.39	2883.58	3393.24	3864.53	2550.67	2322.28	2123.37	3342.9	2871.99	2760.29	2870.98	2318.85	2754.2	3933.9	3789.42	3698.82	4200.29	4043.07	3729.22	3814.7	3470.57	3306.52	2909.22	993.025	1555.44	2171.75	2043.04	1531.16	1829.8	1670.31	4380.31	1536.18	1473.96	988.602	1231.96	-20	2718.73	984.308	166.378
2833.74	2889.23	3317.25	3828.2	2488.09	2352.4	2166.09	3313.18	2853.53	2803.97	2921.84	2478.41	2666.44	3903.97	3883.85	3568.29	4065.41	3804.65	3588.93	3494.68	3533.87	2990.18	2957.03	1108.38	1477.37	2178.64	1996.41	1554.19	1878.45	1625.18	4451.73	1503.64	1464.12	1001.17	1043.65	-16	2685.32	958.126	161.953
2880.94	2953.89	3376.59	3831.9	2508.7	2431.49	2228.15	3277.32	2966.81		2963.86	2485.07	2539.38	3709.42	3849.4	3579.29	3996.95	3703.94	3384.14	3405.2	3440.47	2973.67	3027.99	995.341	1472.8	2045.37	2240.28	1547.75	1703.25	1689.93	4637.76	1629.3	1404.92	957.062	913.205	-12	2669.16	975.189	167.244
2979.22	2976.29	3385.92	3725.54	2670.93	2420.7	2148.25	3329.78	3002.82	2838.8	3009.21	2431.71	2722.41	3665.34	3810.03	3697.3	4043.85	3670.47	3425.59	3426.09	3370.39	3065.99	2988.52	976.111	1529.37	2104.71	2243.13	1594.92	1943.13	1563.93	4609.94	1491.21	1497.75	1045.32	827.617	-8	2692.35	957.146	161.787
2900.2	2951.62	3468.68	3751.9	2567.63	2391.08	2008.53	3096.45	2834.57	2681.67	2671.67	2253.77	2283.34	3715.48	4000.5	3744.82	3904.17	3805.74	3319.52	3487.22	3361.44	3044.41	2889.68	1124.9	1489.36	2002.99	2059.93	1680.81	1803.21	1686.44	4520.89	1474.19	1438.1	1139.68	1066.72	-4	2646.32	941.648	159.168
3193.88	3194.38	3593.98	4213.19	2821.16	2662.5	2306.27	3612.03	3387.93	3066.32	3304.41	2778.55	2992.09	3854.05	4178.63	3966.59	4103.64	4004.47	3677.85	3600.29	3781.47	3246.28	2910.02	1489.75	1873.18	2345.8	2444.13	2044.2	2177.84	1791.38	4938.91	1637.62	1683.12	1226.37	1102.68	4	2948.71	959.757	162.228
3658.31	3495.66	4028.19	4448.86	3490.12	3131.34	2728.56	4021.08	3916.44	3644.18	3905.53	3335.72	2780.82	3902.11	4225.12	4043.84	4220.02	4010.52	3713.07	3668.85	3528.35	3152.86	3000.73	1449.61	2289.15	2363.59	2842.67	2116.68	2420.23	2193.66	5327.36	2142.18	2145.78	1553.57	1215.17	8	3203.14	946.168	159.931
4204.3	4005.84	4740.35	4931.54	4165.6	3788.71	3251.73	4543.53	4435.19	4231.73	4360.72	3865.7	3094.38	4479.36	4565.4	4169.77	4677.71	4275.76	4157.78	4063.75	4023.86	3288.18	3462.11	2126.68	3100.88	3099.87	3607.88	2767.74	3223.92	2534.71	4237.63	2675.99	2808.15	1965.85	1950.08	12	3682.35	824.686	139.397
4435.24	4303.78	4954.51	5204.69	4277.43	4006.99	3379.03	4802.3	4344.58	4400.72	4502.52	3995.53	3357.87	4567.16	4970.37	4757.83	5036.56	4704.43	4392.31	4414.88	4518.08	2093.85	3623.05	2581.8	3458.63	3294.84	4011.05	3125.42	3523.99	3259.58	4919.33	2840.99	2928.71	2087.63	1863.49	16	3912.55	909.178	153.679
4369.18	4186.77	4833.69	4911.17	3926.49	3889.33	3353.79	4487.14	4335.55	4204.23	4433.11	3884.46	3128.68	4777.4	5273.51	4649.69	4890.12	4699.66	4717.35	4581.63	4236.68	3540.83	3847.93	2749.52	3468.64	3210.61	4038.79	3234.98	3636.78	2854.64	4582.13	2431.16	2930.51	2335.76	1596.69	20	3892.25	859.878	145.346
3961.15	3938.17	4579.89	4847.93	3656.38	3735.48	3035.83	4214.52	3993	3786.07	4152.78	3502.73	2868.59	4876.69	4830.07	5086.02	4937.2	4839.74	4615.7	4568.28	4110.59	3700.39	3821.38	2632.79	3472.83	3289.07	3983.36	3068.07	3573.97	2520.48	4632.21	2691.44	2705.88	2232.87	1458.58	24	3769.15	879.041	148.585
3836	3851.89	4425.02	4685.94	3530.89	3410.85	2890.6	3972.45	3800.21	3566.52	3875.03	3306.46	3527.22	4956.88	5231.58	5106.3	5157.92	4758.88	4637.23	4629.2	4371.26	3165.33	3701.23	2504.24	3294.04	3160.47	3820.91	2873.2	3490.73	2543.14	4858.77	2624.43	2710.01	2125.11	1332.94	28	3706.65	935.882	158.193
3713.9	3744.53	4186.98	4704.32	3446.96	3413.96	2883.92	3952.76	3685.86	3603.65	3780.88	3173.57	3407.33	5007.37	5378.68	5294.9	5033.57	4691.5	4647.41	4372.71	4663.16	3448.93	3586.57	2488.76	2867.91	2998.78	3771.05	2792.94	3396.89	2520.26	4917.58	2563.99	2607.06	2052.04	1278.68	32	3659.41	972.258	164.342
3705.28	3737.99	4029.6	4463.85	3440.11	3311.92	2760.52	3910.28	3728.69	3558.85	3779.1	3203.5	3497.63	5036	5091.52	5145.15	4968.93	4632.89	4593.82	4252.65	4481.26	3585.14	3417.53	2217.55	2845.92	2899.71	3535.68	2673.64	3224.82	2425.19	4859.45	2575.99	2572.55	2021.88	1147.69	36	3580.92	961.964	162.602
3581.47	3827.82	4114.88	4500.91	3653.26	3291.72	2807.91	3907.41	3747.79	3455.19	3817.55	3131.06	3470.24	4800.66	4830.2	4931.25	4728.52	4514.01	4402.41	3886.65	3594.58	3483.57	3622.71	2246.12	2875.58	2859.87	3550	2658.48	3400.78	2370.35	4680.44	2438.06	2383.7	1818.96	1113.09	46	3499.92	910.741	153.943
3612.89	3854.36	4117.48	4539.29	3708.4	3225.86	2896.43	4031.73	3731.84	3490.79	3901.51	3294.07	3454.86	4781.57	4458.19	5131.65	4839.72	4608.32	4204.36	3491.19	4030.8	3377.44	3525.17	1995.77	2747.59	2857.61	3462.87	2551.65	3208.28	2360.66	4350.37	2478.28	2404.12	1820.37	1062.18	56	3474.51	921.943	155.837
3510.4	3900.37	4216.86	4358.93	3738.66	3284.92	2757.37	4087.68	3763.43	3493.12	3938.32	3258.32	3349.12	4774.1	3781.98	4349.49	4195.93	4129.74	4194.32	3589.9	4166.48	2589.13	3618.17	2008.47	2807.12	2715.58	3146.88	2418.03	2940.16	2090.59	3919.02	2572.64	2314.89	1727.55	944.666	66	3332.92	872.587	147.494
3333.03	3856.37	4050.24	4306.82	3473.24	3221.41	2749.68	3964.9	3537.4	3496.95	3768.51	3257.74	3540.17	4643.51	4408.35	4629.82	4544.9	4115.56	4062.6	3732.05	4184.19	2968.39	3682.5	2021.45	2579.14	2246.93	3124.46	2338.72	2741.44	2094.8	4624.12	2274.13	2174.36	1546.65	993.878	76	3322.53	943.953	159.557
3190.46	3606.43	3824.97	4056.19	3177.66		2545.42	3962.77	3432.54	3350.43	3629.06	3116.98	3398.49	4524.21	4298.64	5053.18	4962.93	5076.4	4259.65	3919.32	4130.18	3095.9	3636.19	1806.61	2261.21	2465.25	3079.57	2120.84	2297.48	1998.08	4518.8	2045.12	1981.36	1498.7	823.519	86	3268.96	1074.17	184.218
