# Supplementary material for: Human endothelial cells display a rapid tensional stress increase in response to tumor necrosis factor-α
Source: PLoS One. 2022 Jun 24;17(6):e0270197. doi: 10.1371/journal.pone.0270197 (PMC9232152; doi:10.1371/journal.pone.0270197)
Supplement: S2 File — (ZIP) [file pone.0270197.s008.zip › Internal_shear_stress_no_flow_condition_TNF_alpha(S7Fig).xlsx]

## Sheet: normalized_internal_shearstress
																													time [min]	mean	std	SEM
1.05279	0.99567	0.9255	1.14097	0.99889	1.04663	0.90522	0.991	--	0.99517	0.93887	1.03021	0.97129	0.98181	0.98704	--	1.11949	0.92778	0.92639	0.95636	1.04744	1.01135	1.13798	0.98989	0.99614	0.93941	0.98863	1.19169	0.87462	-24	1.00253	0.07593	0.01461
0.98354	1.0033	0.95601	1.07666	1.00729	1.04649	0.97376	1.00999	--	1.05677	0.98278	1.01064	--	--	1.01969	--	1.01824	0.99699	0.95277	0.98836	0.99982	1.04256	0.93133	0.98083	1.00492	1.05629	1.00736	1.1688	--	-20	1.01147	0.04814	0.00983
0.99025	1.04679	0.99135	1.05916	0.98516	1.03222	0.99387	0.98183	1.00443	1.02028	0.98089	0.99175	--	--	0.99327	0.94396	0.99334	1.01493	0.95791	1.01423	1.02699	0.98712	0.86082	0.98988	1.00069	1.0027	0.9648	0.96307	1.0585	-16	0.99445	0.0389	0.00749
1.05732	1.03151	1.00963	0.97074	0.99995	0.99569	1.01839	0.98221	0.99293	0.99999	1.01379	0.99028	--	--	--	0.98886	0.97685	1.01223	0.98281	1.04433	0.98184	0.99726	0.92075	0.99073	0.97789	1.00801	1.00239	0.96357	1.02853	-12	0.99763	0.02725	0.00534
0.9279	0.96341	1.04945	0.90466	0.98754	0.94581	1.06174	0.99174	1.00969	0.96176	1.038	0.97171	1.01249	--	--	1.02351	0.93997	1.01782	1.0545	1.00002	0.987	0.99265	1.03854	1.01867	1.00082	0.99965	0.99025	0.90856	1.06002	-8	0.99474	0.04377	0.00842
0.98821	0.95931	1.06806	0.84781	1.02118	0.93315	1.04701	1.04323	0.99295	0.96603	1.04569	1.00541	1.01622	1.01819	--	1.04368	0.95212	1.03025	1.12562	0.99671	0.95691	0.96906	1.11057	1.03001	1.01954	0.99394	1.04656	0.80432	0.97832	-4	1.00036	0.06686	0.01264
1.07159	0.99349	1.15624	0.97385	1.14153	1.0991	1.20715	1.27388	1.22576	1.01382	1.18446	1.11141	1.25774	1.25865	0.83006	1.0985	1.10991	1.20752	1.30111	1.03731	1.04576	1.14026	1.28163	1.18748	1.36633	1.21363	1.19951	0.8742	1.15392	4	1.13848	0.12451	0.02312
1.09288	0.9921	1.09605	0.90731	1.15732	1.05217	1.08975	1.07613	1.00748	0.91437	1.19852	1.13861	1.27683	1.07418	0.78526	0.98569	1.21	1.1379	1.27934	0.96486	1.10597	1.15338	1.28963	1.28947	1.48581	1.23511	1.15659	0.92709	1.3015	8	1.1166	0.14939	0.02774
1.03677	1.04431	1.13978	0.95135	1.16426	1.11598	1.18065	1.05734	1.09783	1.01761	1.34889	1.24002	1.31269	0.99997	0.79622	0.9211	1.17513	1.22946	1.30606	1.01534	1.13311	1.28261	1.31153	1.36806	1.61296	1.34546	1.20199	0.94205	1.47053	12	1.16617	0.17963	0.03336
1.04661	1.07832	1.10778	0.95845	1.19914	1.1309	1.17077	1.07556	1.16412	1.05997	1.312	1.34785	1.35818	1.01788	0.7926	0.96634	1.12511	1.25556	1.35016	1.09013	1.19861	1.34681	1.39113	1.39467	1.71992	1.52538	1.24117	1.03764	1.48785	16	1.20519	0.19694	0.03657
0.99987	1.06465	1.23112	0.97888	1.15048	1.1772	1.12284	1.08882	1.2426	1.03093	1.32683	1.33422	1.42451	1.09042	0.79806	0.9992	1.14563	1.3271	1.4134	1.17077	1.25781	1.44741	1.36875	1.27612	1.72066	1.52859	1.29992	1.03345	1.61646	20	1.22989	0.20589	0.03823
1.06546	1.05016	1.28073	0.97532	1.22433	1.19344	1.06497	1.12859	1.22092	1.01414	1.26803	1.34097	1.45418	1.12209	0.82981	0.96512	1.10849	1.34072	1.45022	1.18111	1.2295	1.47293	1.23196	1.29446	1.76173	1.65366	1.31257	1.04525	1.55628	24	1.23576	0.21282	0.03952
0.96562	0.99608	1.30409	0.9697	1.17471	1.27148	1.03146	1.14114	1.18908	1.04417	1.26718	1.26162	1.4394	1.0613	0.78791	0.92186	1.05655	1.30708	1.3738	1.15973	1.25324	1.46562	1.16658	1.24762	1.70653	1.63994	1.34021	1.04825	1.51151	28	1.21046	0.21396	0.03973
0.99995	0.99578	1.33764	0.98394	1.21529	1.17669	0.99403	1.10724	1.1778	0.98927	1.2515	1.31544	1.41197	1.13998	0.79699	0.89294	1.01818	1.28133	1.32316	1.15998	1.16884	1.35969	1.20432	1.21207	1.76552	1.68981	1.3678	1.10973	1.52311	32	1.20586	0.2194	0.04074
0.91863	0.92915	1.24518	1.01281	1.21105	1.19842	0.93762	1.06023	1.21866	0.96416	1.27807	1.28451	1.4208	1.15894	0.81458	0.86734	0.98505	1.25465	1.26236	1.22499	1.21299	1.29325	1.1862	1.26054	1.66942	1.64405	1.40307	1.16394	1.50047	36	1.19245	0.21315	0.03958
0.85261	0.88063	1.21108	0.91557	1.38849	1.15861	0.93643	1.05419	1.16454	0.93635	1.30953	1.39769	1.52617	1.20757	0.87376	0.95547	1.14061	1.30161	1.20173	1.27341	1.19845	1.23383	1.23316	1.33194	1.85765	1.82501	1.52226	1.28966	1.54086	46	1.23169	0.25961	0.04821
1.04851	0.90099	1.14321	0.94404	1.65419	1.08284	1.00194	1.09494	1.19055	0.94212	1.27816	1.43145	1.58946	1.34152	0.83781	0.92238	1.2971	1.33272	1.25628	1.36425	1.26801	1.19968	1.12037	1.35705	1.94758	1.78256	1.59086	1.56875	1.66343	56	1.28113	0.28419	0.05277
1.22957	0.9258	1.21819	0.89743	1.63188	1.02758	1.00452	0.99185	1.17753	1.02897	1.24911	1.37919	1.635	1.38305	0.84316	0.93102	1.44734	1.4495	1.31794	1.46104	1.28288	1.23175	1.08346	1.47502	1.89555	1.73763	1.63803	1.642	1.74782	66	1.3091	0.29094	0.05403
1.07783	0.92504	1.12665	0.90982	1.62988	0.92897	1.11895	1.03808	1.1113	1.0132	1.18048	1.31698	1.66149	1.41688	0.91328	0.93952	1.35492	1.52576	1.38557	1.38362	1.24682	1.21856	1.05993	1.47785	1.9927	1.75739	1.64923	1.64114	1.57235	76	1.29566	0.29547	0.05487
1.1896	0.98497	1.06378	0.90021	1.40002	1.00628	0.95874	1.04929	1.18767	0.91493	1.20723	1.32429	1.61699	1.43564	0.90526	0.91798	1.36431	1.57009	1.40827	1.34996	1.39134	1.22568	1.07356	1.42158	1.84728	1.76995	1.39253	1.6181	1.64524	86	1.28072	0.27406	0.05089

## Sheet: absolute_internal_shearstress
																													time [min]	mean	std	SEM
1083.65	1176.2	1013.02	1490.44	876.69	1429.89	1141.64	1126.38		1088.75	847.559	816.039	824.29	656.175	1494.52		1003.22	702.839	682.57	806.021	653.865	802.985	902.918	688.615	660.626	664.573	1002.81	806.72	565.867	-24	926.254	261.047	50.2384
1012.37	1185.22	1046.41	1406.43	884.063	1429.7	1228.08	1147.96		1156.14	887.199	800.54			1543.96		912.489	755.268	702.011	832.989	624.138	827.762	738.954	682.314	666.448	747.261	1021.81	791.223		-20	959.614	259.672	53.0053
1019.27	1236.59	1085.09	1383.57	864.638	1410.2	1253.44	1115.96	770.267	1116.21	885.493	785.575			1503.95	1237.23	890.172	768.859	705.801	854.792	641.099	783.746	683.007	688.607	663.644	709.353	978.632	651.954	684.833	-16	939.704	261.44	50.3142
1088.31	1218.54	1105.1	1268.06	877.62	1360.3	1284.36	1116.38	761.45	1094.01	915.196	784.414				1296.08	875.398	766.814	724.144	880.163	612.916	791.798	730.558	689.203	648.52	713.103	1016.77	652.289	665.442	-12	920.652	235.179	46.1225
955.096	1138.09	1148.69	1181.74	866.726	1292.14	1339.03	1127.22	774.302	1052.19	937.049	769.699	859.255			1341.5	842.349	771.048	776.963	842.814	616.134	788.136	824.019	708.635	663.725	707.194	1004.45	615.051	685.819	-8	912.188	219.696	42.2805
1017.17	1133.25	1169.05	1107.49	896.255	1274.84	1320.46	1185.74	761.467	1056.86	943.99	796.396	862.426	680.492		1367.94	853.233	780.46	829.371	840.025	597.355	769.403	881.171	716.525	676.144	703.155	1061.57	544.484	632.96	-4	909.275	226.532	42.8105
1103	1173.63	1265.58	1272.13	1001.88	1501.56	1522.41	1447.9	940	1109.14	1069.27	880.357	1067.39	841.2	1256.83	1439.79	994.639	914.752	958.673	874.244	652.815	905.334	1016.9	826.072	906.128	858.573	1216.71	591.795	746.567	4	1046.73	243.659	45.2464
1124.91	1171.99	1199.69	1185.2	1015.74	1437.45	1374.36	1223.14	772.608	1000.35	1081.96	901.905	1083.59	717.911	1189	1291.93	1084.33	862.017	942.628	813.186	690.405	915.749	1023.24	897.021	985.363	873.764	1173.18	627.595	842.048	8	1017.32	203.186	37.7308
1067.16	1233.66	1247.55	1242.74	1021.84	1524.63	1489	1201.78	841.891	1113.3	1217.7	982.232	1114.02	668.316	1205.59	1207.28	1053.08	931.372	962.315	855.732	707.347	1018.36	1040.61	951.688	1069.69	951.832	1219.23	637.727	951.409	12	1059.62	209.943	38.9855
1077.29	1273.83	1212.54	1252.01	1052.44	1545.02	1476.54	1222.49	892.729	1159.64	1184.4	1067.64	1152.63	680.284	1200.11	1266.57	1008.26	951.148	994.813	918.766	748.237	1069.33	1103.77	970.202	1140.62	1079.12	1258.96	702.434	962.613	16	1090.5	199.345	37.0174
1029.18	1257.69	1347.54	1278.7	1009.74	1608.26	1416.09	1237.57	952.911	1127.86	1197.79	1056.85	1208.92	728.767	1208.38	1309.64	1026.65	1005.34	1041.41	986.729	785.192	1149.2	1086.02	887.734	1141.12	1081.39	1318.57	699.595	1045.83	20	1111.4	201.272	37.3753
1096.68	1240.58	1401.84	1274.05	1074.55	1630.45	1343.1	1282.76	936.287	1109.5	1144.71	1062.2	1234.1	749.931	1256.45	1264.97	993.362	1015.66	1068.54	995.44	767.515	1169.46	977.482	900.49	1168.35	1169.87	1331.39	707.588	1006.89	24	1116.35	203.262	37.7449
993.919	1176.69	1427.4	1266.71	1031	1737.06	1300.85	1297.03	911.87	1142.35	1143.94	999.342	1221.56	709.304	1193.01	1208.28	946.823	990.178	1012.23	977.421	782.338	1163.66	925.61	867.907	1131.74	1160.16	1359.43	709.616	977.925	28	1095.36	220.797	41.001
1029.26	1176.33	1464.13	1285.3	1066.62	1607.56	1253.64	1258.5	903.223	1082.28	1129.79	1041.97	1198.28	761.885	1206.76	1170.37	912.434	970.668	974.92	977.635	729.647	1079.56	955.552	843.174	1170.87	1195.44	1387.41	751.233	985.429	32	1088.62	207.322	38.4988
945.557	1097.62	1362.92	1323.02	1062.9	1637.25	1182.49	1205.06	934.558	1054.82	1153.77	1017.47	1205.77	774.56	1233.39	1136.81	882.743	950.457	930.116	1032.42	757.213	1026.8	941.174	876.898	1107.13	1163.07	1423.19	787.933	970.778	36	1075.1	201.014	37.3273
877.601	1040.31	1325.6	1196	1218.63	1582.87	1181	1198.2	893.051	1024.4	1182.17	1107.12	1295.2	807.061	1323	1252.32	1022.15	986.03	885.448	1073.23	748.134	979.623	978.436	926.567	1231.96	1291.08	1544.09	873.039	996.915	46	1104.87	206.183	38.2871
1079.25	1064.36	1251.31	1233.19	1451.83	1479.35	1263.62	1244.52	912.996	1030.7	1153.86	1133.87	1348.9	896.58	1268.57	1208.95	1162.38	1009.6	925.636	1149.79	791.556	952.509	888.94	944.032	1291.61	1261.06	1613.67	1061.97	1076.21	56	1143.13	193.686	35.9667
1265.61	1093.66	1333.38	1172.3	1432.25	1403.86	1266.87	1127.34	903.011	1125.72	1127.63	1092.47	1387.56	924.339	1276.67	1220.28	1297.03	1098.07	971.069	1231.37	800.838	977.976	859.656	1026.1	1257.1	1229.27	1661.52	1111.56	1130.81	66	1165.7	188.12	34.9331
1109.42	1092.77	1233.19	1188.49	1430.49	1269.14	1411.18	1179.89	852.226	1108.47	1065.68	1043.19	1410.04	946.952	1382.84	1231.42	1214.21	1155.83	1020.9	1166.12	778.332	967.502	840.987	1028.07	1321.53	1243.25	1672.88	1110.98	1017.29	76	1154.94	197.007	36.5833
1224.47	1163.56	1164.37	1175.94	1228.75	1374.76	1209.13	1192.63	910.79	1000.96	1089.82	1048.98	1372.27	959.484	1370.69	1203.19	1222.62	1189.42	1037.62	1137.74	868.547	973.156	851.804	988.922	1225.09	1252.13	1412.49	1095.38	1064.44	86	1138.25	150.638	27.9727
