# Supplementary material for: Human endothelial cells display a rapid tensional stress increase in response to tumor necrosis factor-α
Source: PLoS One. 2022 Jun 24;17(6):e0270197. doi: 10.1371/journal.pone.0270197 (PMC9232152; doi:10.1371/journal.pone.0270197)
Supplement: S2 File — (ZIP) [file pone.0270197.s008.zip › No_flow_condition_TNF_alpha_normalized(Fig3A,B,Fig4A,B).xlsx]

## Sheet: normalized_traction_stress
																													time [min]	mean	std	SEM
0.98317	1.02911	0.97599	1.04201	0.98774	1.00216	1.00844	1.05963	--	0.96859	0.9615	1.01382	0.95843	0.98807	0.97463	--	1.07058	0.91395	0.94691	0.95726	1.00461	0.97754	1.02626	0.95827	0.95654	1.01156	1.00416	0.99564	0.93766	-24	0.98942	0.03687	0.00709
0.96047	1.00688	0.93468	1.0731	0.99497	1.01797	1.0048	1.03661	--	1.00994	0.96766	1.00287	--	--	1.00564	--	0.99861	0.95356	0.95564	1.01126	0.99026	1.00885	0.96019	0.98207	0.96848	1.01114	1.01055	1.01912	--	-20	0.99522	0.03057	0.00624
1.02427	1.00182	0.98485	1.01053	1.00088	1.00905	0.97914	0.98904	1.01523	1.0139	0.95641	1.01451	--	--	1.01973	0.99651	0.99757	0.9872	1.01709	1.00645	1.00278	1.01643	0.97839	0.9982	0.98435	0.99389	1.00874	0.99678	1.00745	-16	1.00041	0.01542	0.00297
0.98446	1.0128	0.90428	0.98412	1.00304	1.0015	0.99594	0.97946	1.03016	1.00485	0.995	0.99133	--	--	--	0.99327	0.97781	1.01276	1.02786	1.00088	1.02011	0.9993	0.97767	1.01495	1.02522	0.99584	1.00607	1.00487	1.00181	-12	0.9979	0.02409	0.00472
1.04347	0.96125	1.10909	0.96442	1.00938	0.99306	1.00646	0.96415	0.99191	1.00168	1.0359	0.98723	1.0057	--	--	0.99184	0.9897	1.0631	1.00886	1.02366	0.99554	0.98583	1.00604	1.02295	1.03876	0.99618	0.99924	1.01396	1.02778	-8	1.00878	0.03135	0.00603
1.00416	0.98813	1.09111	0.92583	1.004	0.97626	1.00522	0.9711	0.96271	1.00104	1.08352	0.99025	1.03586	1.01193	--	1.01839	0.96573	1.06943	1.04364	1.00049	0.98669	1.01205	1.05145	1.02356	1.02665	0.9914	0.97124	0.96963	1.0253	-4	1.00738	0.03786	0.00716
0.92628	1.01355	1.07971	0.91055	1.02279	1.07016	1.04367	--	1.00987	1.0319	1.16569	1.07749	1.1381	1.12095	1.02516	1.06826	1.08151	1.21188	1.06494	1.00421	1.00938	1.05426	1.08079	1.06717	1.11766	0.97342	1.01149	1.03053	1.07518	4	1.05309	0.06471	0.01223
1.07412	1.04873	1.16724	0.97941	1.06595	1.00308	1.07042	0.95812	0.97403	1.0679	1.18927	1.17155	1.17845	1.20258	1.0649	1.13054	1.14517	1.36627	1.1079	1.00307	1.08721	1.13129	1.17068	1.16114	1.22422	1.08253	1.02247	1.1094	1.15841	8	1.10745	0.08837	0.01641
1.14267	1.0893	1.18474	1.10781	1.10012	1.076	1.17479	0.96853	1.04164	1.11055	1.21064	1.23626	1.23164	1.2795	1.11421	1.17209	1.19147	1.4227	1.16859	1.10114	1.12902	1.22545	1.2507	1.21907	1.30075	1.14309	1.11508	1.18001	1.17151	12	1.16755	0.08745	0.01624
1.17803	1.13025	1.23611	1.22007	1.15051	1.152	1.19696	0.98356	1.14642	1.13193	1.25205	1.24177	1.27827	1.28842	1.19803	1.20954	1.12352	1.44915	1.21612	1.14551	1.16973	1.28416	1.23518	1.22067	1.35474	1.18509	1.1622	1.21018	1.17033	16	1.20415	0.08271	0.01536
1.14584	1.12798	1.20863	1.23144	1.16811	1.15915	1.18524	0.97631	1.15471	1.13961	1.28603	1.23604	1.32558	1.31549	1.24353	1.22196	1.13483	1.49449	1.20454	1.18576	1.17918	1.29131	1.22692	1.18178	1.40153	1.18024	1.16513	1.26015	1.18838	20	1.21448	0.09429	0.01751
1.14704	1.16991	1.16716	1.26301	1.18171	1.15123	1.19556	0.9704	1.14468	1.13331	1.27144	1.26086	1.3671	1.31368	1.21718	1.25728	1.11163	1.48868	1.24402	1.19544	1.19472	1.29261	1.19511	1.1572	1.3702	1.21268	1.17477	1.25416	1.18613	24	1.21686	0.09509	0.01766
1.14013	1.17809	1.16649	1.26211	1.19989	1.15259	1.19803	0.95111	1.15551	1.12777	1.27313	1.25582	1.34753	1.33079	1.19559	1.22597	1.06131	1.54613	1.23764	1.21392	1.20353	1.24906	1.19018	1.16079	1.33376	1.20652	1.19338	1.26142	1.1503	28	1.21271	0.10225	0.01899
1.13801	1.18084	1.26586	1.31133	1.21477	1.15233	1.16564	0.94652	1.14143	1.10419	1.27318	1.24022	1.32397	1.31139	1.20136	1.2134	1.02787	1.49124	1.23299	1.22719	1.16951	1.20602	1.1543	1.1566	1.32046	1.21122	1.24288	1.28254	1.18129	32	1.20995	0.09971	0.01852
1.1252	1.17593	1.2052	1.28274	1.2183	1.14393	1.13563	0.91686	1.13703	1.09697	1.27699	1.22885	1.32993	1.39023	1.2098	1.20504	1.00836	1.50644	1.23452	1.23358	1.19097	1.17953	1.17517	1.17572	1.31748	1.20526	1.2057	1.28918	1.14981	36	1.20518	0.10915	0.02027
1.10023	1.16765	1.20215	1.15507	1.24617	1.11308	1.17596	0.89233	1.14633	1.06238	1.33615	1.22308	1.37813	1.38177	1.13974	1.17398	1.05018	1.46731	1.23362	1.29385	1.14631	1.15276	1.16221	1.23067	1.31629	1.24684	1.20151	1.35752	1.19988	46	1.20528	0.11634	0.0216
1.12623	1.14609	1.26932	1.18845	1.26331	1.11965	1.25556	0.93896	1.16588	1.11057	1.39493	1.24492	1.49519	1.46688	1.21702	1.20594	1.07187	1.42604	1.2153	1.20809	1.13541	1.20148	1.16132	1.28081	1.31768	1.24853	1.21546	1.39761	1.23464	56	1.23183	0.12103	0.02247
1.23841	1.1775	1.25099	1.15894	1.29817	1.10039	1.25946	0.96905	1.15349	1.12754	1.41323	1.28563	1.52015	1.56496	1.23577	1.29961	1.06149	1.35359	1.14064	1.24589	1.13332	1.1671	1.13644	1.3528	1.35053	1.22129	1.18384	1.42047	1.26978	66	1.2445	0.13236	0.02458
1.2831	1.14766	1.33482	1.12159	1.34306	1.16946	1.30194	1.03551	1.10223	1.12164	1.39704	1.31373	1.52052	1.69649	1.27608	1.28527	1.04209	1.41267	1.23357	1.2744	1.14499	1.13034	1.08373	1.29894	1.38231	1.18984	1.22319	1.41129	1.24157	76	1.25928	0.14747	0.02738
1.26034	1.12549	1.31462	1.13044	1.30508	1.20398	1.17902	1.10935	1.10358	1.10569	1.40053	1.38029	1.52156	1.78455	1.26946	1.37177	1.03773	1.35835	1.25067	1.23972	1.20613	1.11608	1.0543	1.2722	1.37707	1.2149	1.2152	1.44552	1.35571	86	1.26584	0.15777	0.0293

## Sheet: normalized_internal_stress
																													time [min]	mean	std	SEM
1.01927	1.02094	1.02621	1.00025	0.98358	1.06164	0.98362	1.03672	--	0.99977	1.01386	1.08618	1.00159	1.02253	1.04725	--	1.06089	1.00258	0.97059	0.95075	1.05109	0.99651	1.06809	0.99309	0.9424	0.97411	0.92926	0.98328	0.93454	-24	1.00595	0.04135	0.00796
0.99761	1.00919	1.00073	0.9945	1.01764	1.08084	1.01717	1.03828	--	1.08186	0.99555	1.02891	--	--	0.99826	--	0.99479	1.02661	1.01194	0.96407	1.03298	1.0176	0.86032	1.01058	1.00818	0.9795	0.98583	1.04913	--	-20	1.00842	0.04216	0.0086
1.00747	1.03904	1.04297	1.02709	0.98396	1.05741	0.99996	0.9987	1.00401	1.01388	0.96267	0.97557	--	--	0.95449	1.01397	0.99838	0.99049	1.00611	1.00397	1.02967	1.01247	0.85605	0.98207	1.0346	0.95396	0.99564	0.9785	0.97778	-16	0.99633	0.0384	0.00739
1.04447	1.0189	0.98617	1.03144	1.00858	0.98651	0.98938	0.96755	0.98274	0.94851	0.98476	0.96401	--	--	--	0.97659	0.97105	0.98207	1.00381	1.00852	0.9825	0.97624	0.93443	0.98593	0.97548	1.00384	1.0144	1.02354	1.00075	-12	0.99047	0.02497	0.0049
0.96172	0.95159	0.98531	1.0045	1.00467	0.9126	1.01466	0.98309	1.00769	0.96392	1.02391	0.95205	1.00483	--	--	1.00896	0.99426	0.99123	1.00576	1.02705	0.95586	1.01103	1.08981	1.04492	0.98607	1.05176	1.02485	1.00673	1.0776	-8	1.00172	0.03875	0.00746
0.96946	0.96034	0.95862	0.94221	1.00158	0.90101	0.9952	0.97565	1.00556	0.99206	1.01924	0.99327	0.99358	0.97747	--	1.00048	0.98063	1.00702	1.00179	1.04563	0.9479	0.98616	1.19129	0.98342	1.05327	1.03683	1.05001	0.95882	1.00933	-4	0.99778	0.05079	0.0096
1.0533	1.14659	1.17545	1.11941	1.25944	1.13608	1.26129	1.16761	1.29807	1.15218	1.30669	1.23175	1.33002	1.38484	1.28595	1.23191	1.13325	1.23641	1.20459	1.24477	1.08137	1.22363	1.50971	1.1546	1.27601	1.35857	1.34842	1.20081	1.44555	4	1.23994	0.10608	0.0197
1.10425	1.06812	1.09548	1.09573	1.18216	0.96087	1.13119	0.98679	1.09669	0.99964	1.21086	1.15223	1.1933	1.27605	1.14487	1.06423	1.09544	1.19121	1.21531	1.13689	1.10559	1.2177	1.48063	1.24455	1.34672	1.34675	1.33921	1.2269	1.59217	8	1.18281	0.14017	0.02603
1.06015	1.04285	1.06791	1.11608	1.14037	1.03141	1.21873	0.9667	1.18016	1.0704	1.18576	1.16351	1.17973	1.24626	1.15019	1.07161	1.08912	1.26453	1.26557	1.25701	1.17249	1.36138	1.52593	1.34938	1.47074	1.4733	1.41039	1.30835	1.82118	12	1.2297	0.18316	0.03401
1.06524	1.09272	1.1218	1.11837	1.18494	1.05881	1.24837	0.9867	1.30101	1.12356	1.19771	1.23598	1.23437	1.28489	1.18339	1.12546	1.09414	1.29876	1.31023	1.31175	1.23491	1.42206	1.61976	1.36919	1.56437	1.65228	1.51582	1.38678	1.89035	16	1.28392	0.20592	0.03824
1.02688	1.1435	1.19102	1.23206	1.15966	1.03494	1.21289	1.02215	1.33618	1.10821	1.2053	1.27857	1.28462	1.33692	1.18562	1.15997	1.10731	1.36577	1.38338	1.34064	1.29724	1.47436	1.64589	1.39587	1.60944	1.67643	1.63311	1.45181	1.9095	20	1.31756	0.21675	0.04025
1.0883	1.12175	1.17786	1.14058	1.18824	1.01967	1.19161	1.04026	1.30841	1.11385	1.20187	1.30798	1.32246	1.43031	1.23753	1.16885	1.09299	1.38424	1.37272	1.33516	1.29795	1.45543	1.55497	1.4372	1.60132	1.77077	1.6129	1.42429	1.85371	24	1.31907	0.21184	0.03934
1.02061	1.11852	1.17006	1.11789	1.19001	1.01134	1.18589	1.03419	1.24996	1.02427	1.20945	1.29952	1.31306	1.40411	1.18234	1.14216	1.06635	1.37458	1.33007	1.32278	1.29448	1.40977	1.49259	1.36821	1.5353	1.77472	1.58872	1.38362	1.76272	28	1.28887	0.20473	0.03802
1.01515	1.13877	1.16487	1.07793	1.1833	0.95589	1.15797	0.99454	1.18881	0.98865	1.17544	1.31235	1.28009	1.42732	1.1734	1.07334	1.04893	1.40366	1.27392	1.28556	1.24182	1.42542	1.50433	1.34537	1.48472	1.76692	1.6232	1.45688	1.75997	32	1.2734	0.21868	0.04061
1.00109	1.08632	1.11098	1.06851	1.15348	1.00756	1.13641	0.9641	1.1931	0.98226	1.22146	1.30068	1.31513	1.43344	1.20922	1.06411	1.04485	1.39832	1.24346	1.30318	1.21691	1.40396	1.46004	1.38329	1.45001	1.77821	1.56475	1.48581	1.71089	36	1.26522	0.21457	0.03985
1.02133	1.11091	1.1091	1.15268	1.20002	1.00198	1.16591	0.93244	1.11508	1.00471	1.34208	1.38333	1.43306	1.54653	1.25459	1.09975	1.10244	1.45536	1.21468	1.34888	1.18205	1.35564	1.46	1.47556	1.48759	1.91147	1.69111	1.5428	1.77809	46	1.30618	0.24414	0.04534
1.07043	1.13656	1.10893	1.14269	1.27807	1.02139	1.25464	0.97421	1.16798	1.01676	1.4625	1.42108	1.48217	1.70027	1.33981	1.1844	1.18845	1.47961	1.2584	1.39694	1.18898	1.34645	1.42042	1.57791	1.52996	1.95331	1.73785	1.73255	1.98722	56	1.36414	0.27042	0.05022
1.09494	1.12007	1.09382	1.16861	1.23829	1.0128	1.18379	0.92802	1.1071	1.0346	1.4047	1.43003	1.49795	1.70191	1.38504	1.22279	1.1629	1.50749	1.28268	1.46444	1.21242	1.31214	1.35547	1.61925	1.46929	1.9474	1.72829	1.77018	1.99596	66	1.36043	0.2774	0.05151
1.04732	1.13855	0.99382	1.15944	1.25711	1.01793	1.16727	0.89909	1.096	0.94637	1.26126	1.42777	1.46963	1.59739	1.36522	1.15672	1.12627	1.49942	1.28982	1.4539	1.15858	1.24857	1.29762	1.65536	1.48832	1.80913	1.73548	1.68556	1.82257	76	1.31971	0.26235	0.04872
1.05163	1.05559	0.97467	1.04724	1.09897	0.98032	1.06575	0.81715	1.04923	0.95013	1.17412	1.41537	1.45141	1.59278	1.27075	1.02139	1.1259	1.46938	1.33983	1.38025	1.12723	1.16805	1.21813	1.5718	1.34787	1.90133	1.50778	1.68396	1.75183	86	1.26241	0.26965	0.05007
