# Supplementary material for: Human endothelial cells display a rapid tensional stress increase in response to tumor necrosis factor-α
Source: PLoS One. 2022 Jun 24;17(6):e0270197. doi: 10.1371/journal.pone.0270197 (PMC9232152; doi:10.1371/journal.pone.0270197)
Supplement: S2 File — (ZIP) [file pone.0270197.s008.zip › No_flow_condition_TNF_alpha_unnormalized(Fig4C,D).xlsx]

## Sheet: traction_stress_absolute
																													time [min]	mean	std	SEM
352.85	400.09	361.51	437.96	257	273.21	309.78	346.14		335.23	204.31	235.31	238.02	190.51	240.13		289.77	224.95	209.39	218.56	235.95	247.59	299.46	221.49	233.85	264.41	277.91	227.73	246.27	-24	273.31	62.9455	12.1139
344.7	391.45	346.21	451.03	258.88	277.52	308.66	338.62		349.54	205.62	232.77			247.77		270.29	234.7	211.32	230.89	232.58	255.52	280.18	226.99	236.77	264.3	279.68	233.1		-20	279.545	61.7966	12.6142
367.6	389.48	364.79	424.73	260.42	275.09	300.78	323.08	331.74	350.91	203.23	235.47			251.24	243.19	270.01	242.98	224.91	229.79	235.52	257.44	285.49	230.72	240.65	259.79	279.18	227.99	264.6	-16	280.401	57.2184	11.0117
353.31	393.75	334.95	413.63	260.98	273.03	305.94	319.95	336.62	347.78	211.43	230.09				242.4	264.66	249.27	227.29	228.52	239.59	253.1	285.28	234.59	250.64	260.3	278.44	229.84	263.12	-12	280.327	54.1779	10.6252
374.49	373.71	410.81	405.35	262.63	270.73	309.17	314.95	324.12	346.68	220.12	229.14	249.76			242.05	267.88	261.66	223.09	233.72	233.82	249.69	293.56	236.44	253.95	260.39	276.55	231.92	269.94	-8	282.456	56.2396	10.8233
360.38	384.16	404.15	389.13	261.23	266.15	308.79	317.22	314.58	346.46	230.24	229.84	257.25	195.11		248.53	261.39	263.22	230.78	228.43	231.74	256.33	306.81	236.58	250.99	259.14	268.8	221.78	269.29	-4	278.518	55.3636	10.4627
332.43	394.04	399.93	382.71	266.12	291.75	320.6		329.99	357.14	247.7	250.09	282.64	216.13	252.58	260.7	292.73	298.28	235.49	229.28	237.07	267.02	315.37	246.66	273.24	254.44	279.94	235.71	282.39	4	286.863	50.5654	9.55596
385.49	407.72	432.35	411.65	277.35	273.46	328.82	312.98	318.28	369.6	252.71	271.92	292.66	231.87	262.37	275.9	309.96	336.28	244.99	229.02	255.35	286.53	341.6	268.38	299.29	282.96	282.98	253.75	304.25	8	303.464	54.3734	10.0969
410.09	423.49	438.83	465.62	286.24	293.34	360.88	316.38	340.37	384.36	257.25	286.94	305.87	246.7	274.52	286.04	322.49	350.17	258.41	251.41	265.17	310.38	364.95	281.77	318	298.79	308.61	269.9	307.69	12	320.161	58.3427	10.834
422.78	439.41	457.86	512.8	299.35	314.06	367.69	321.29	374.61	391.76	266.05	288.22	317.45	248.42	295.17	295.18	304.1	356.68	268.92	261.54	274.73	325.25	360.42	282.14	331.2	309.77	321.65	276.8	307.38	16	330.782	63.7541	11.8389
411.23	438.53	447.68	517.58	303.93	316.01	364.09	318.92	377.32	394.42	273.27	286.89	329.2	253.64	306.38	298.21	307.16	367.84	266.36	270.73	276.95	327.06	358.01	273.15	342.64	308.5	322.46	288.23	312.12	20	333.052	61.8948	11.4936
411.66	454.83	432.32	530.85	307.47	313.85	367.26	316.99	374.04	392.24	270.17	292.65	339.51	253.29	299.89	306.83	300.88	366.41	275.09	272.94	280.6	327.39	348.73	267.47	334.98	316.98	325.13	286.86	311.53	24	333.753	62.8938	11.6791
409.18	458.01	432.07	530.47	312.2	314.22	368.02	310.69	377.58	390.32	270.53	291.48	334.65	256.59	294.57	299.19	287.26	380.55	273.68	277.16	282.67	316.36	347.29	268.3	326.07	315.37	330.28	288.52	302.12	28	332.6	63.6941	11.8277
408.42	459.08	468.88	551.16	316.07	314.15	358.07	309.19	372.98	382.16	270.54	287.86	328.8	252.85	295.99	296.12	278.21	367.04	272.65	280.19	274.68	305.46	336.82	267.33	322.82	316.6	343.98	293.35	310.26	32	332.473	68.2059	12.6655
403.82	457.17	446.41	539.14	316.99	311.86	348.85	299.5	371.54	379.66	271.35	285.22	330.28	268.05	298.07	294.08	272.93	370.78	272.99	281.65	279.72	298.75	342.91	271.75	322.09	315.04	333.69	294.87	301.99	36	330.384	64.4669	11.9712
394.86	453.95	445.28	485.48	324.24	303.45	361.24	291.49	374.58	367.69	283.92	283.88	342.25	266.42	280.81	286.5	284.25	361.15	272.79	295.41	269.23	291.97	339.13	284.45	321.8	325.91	332.53	310.5	315.14	46	329.321	57.2906	10.6386
404.19	445.57	470.16	499.51	328.7	305.24	385.69	306.72	380.97	384.37	296.41	288.95	371.32	282.83	299.85	294.3	290.12	350.99	268.74	275.83	266.67	304.31	338.87	296.04	322.14	326.35	336.39	319.67	324.27	56	336.73	59.6248	11.072
444.45	457.78	463.37	487.11	337.77	299.99	386.89	316.55	376.92	390.24	300.3	298.4	377.52	301.74	304.47	317.16	287.31	333.16	252.23	284.46	266.18	295.6	331.61	312.68	330.17	319.23	327.64	324.9	333.5	66	339.977	59.9545	11.1333
460.49	446.18	494.42	471.41	349.45	318.82	399.94	338.26	360.17	388.2	296.86	304.92	377.61	327.1	314.4	313.66	282.06	347.7	272.78	290.97	268.92	286.29	316.23	300.23	337.94	311.01	338.53	322.8	326.09	76	343.567	60.1134	11.1628
452.32	437.56	486.94	475.13	339.57	328.23	362.18	362.38	360.61	382.68	297.6	320.37	377.87	344.08	312.77	334.77	280.88	334.33	276.56	283.05	283.28	282.68	307.64	294.05	336.66	317.56	336.32	330.63	356.07	86	344.647	56.8426	10.5554

## Sheet: internal_stress_absolute
																													time [min]	mean	std	SEM
3183.59	4559.19	4757.75	5262.46	4250.25	6116.34	5656.17	6440.55		3728.07	4121.9	3625.12	4051.63	2577.47	3931.43		3979.05	3084.34	3619.72	4129.11	3963.25	4000.88	3297.39	3363.16	3430.99	2279.4	2348.12	2244.45	1875.55	-24	3847.31	1135.57	218.541
3115.94	4506.75	4639.61	5232.2	4397.4	6226.95	5849.09	6450.22		4034.16	4047.45	3433.96			3747.54		3731.11	3158.27	3773.92	4186.98	3894.97	4085.57	2655.97	3422.4	3670.48	2292.02	2491.04	2394.76		-20	3976.62	1118.71	228.357
3146.73	4640.03	4835.44	5403.63	4251.86	6092.01	5750.15	6204.36	4090.55	3780.66	3913.78	3255.94			3583.23	3903.9	3744.59	3047.17	3752.2	4360.26	3882.49	4064.96	2642.76	3325.85	3766.68	2232.27	2515.85	2233.56	1962.33	-16	3866.05	1120.05	215.553
3262.32	4550.09	4572.09	5426.54	4358.25	5683.55	5689.28	6010.84	4003.88	3536.91	4003.58	3217.36				3759.97	3642.09	3021.26	3743.61	4380.02	3704.61	3919.49	2884.76	3338.92	3551.43	2348.97	2563.25	2336.36	2008.41	-12	3827.61	1057.87	207.465
3003.85	4249.52	4568.11	5284.81	4341.38	5257.68	5834.68	6107.36	4105.56	3594.39	4162.73	3177.46	4064.75			3884.61	3729.13	3049.43	3750.88	4460.48	3604.17	4059.21	3364.44	3538.7	3589.99	2461.12	2589.65	2297.99	2162.66	-8	3862.77	995.125	191.512
3028	4288.57	4444.36	4957.08	4328	5190.91	5722.74	6061.17	4096.85	3699.3	4143.78	3315.03	4019.25	2463.88		3851.96	3678.02	3098.01	3736.08	4541.18	3574.15	3959.32	3677.72	3330.43	3834.66	2426.16	2653.24	2188.63	2025.64	-4	3797.65	985.467	186.236
3289.88	5120.34	5449.66	5889.33	5442.28	6545.21	7252.87	7253.69	5288.62	4296.39	5312.41	4110.93	5380.2	3490.73	4827.56	4742.99	4250.45	3803.7	4492.39	5406.03	4077.42	4912.77	4660.73	3910.13	4645.57	3179.05	3407.27	2741	2901.09	4	4692.44	1164.59	216.258
3449.02	4769.87	5078.89	5764.74	5108.32	5535.78	6504.76	6130.37	4468.14	3727.57	4922.78	3845.55	4827.15	3216.5	4297.93	4097.42	4108.63	3664.66	4532.38	4937.54	4168.74	4888.95	4570.95	4214.77	4903.02	3151.38	3383.98	2800.56	3195.35	8	4422.96	914.757	169.866
3311.28	4657.04	4951.06	5871.84	4927.77	5942.2	7008.15	6005.56	4808.22	3991.43	4820.76	3883.18	4772.27	3141.41	4317.9	4125.82	4084.93	3890.21	4719.83	5459.2	4421.01	5465.81	4710.82	4569.78	5354.55	3447.5	3563.86	2986.47	3654.95	12	4581.55	950.581	176.519
3327.17	4879.74	5200.91	5883.9	5120.34	6100.05	7178.56	6129.82	5300.58	4189.65	4869.32	4125.07	4993.31	3238.8	4442.53	4333.15	4103.76	3995.53	4886.38	5696.93	4656.36	5709.42	5000.49	4636.85	5695.4	3866.33	3830.25	3165.51	3793.78	16	4770.69	959.261	178.13
3207.35	5106.53	5521.83	6482	5011.11	5962.54	6974.56	6350.03	5443.88	4132.41	4900.18	4267.19	5196.56	3369.95	4450.9	4466	4153.14	4201.67	5159.2	5822.41	4891.38	5919.4	5081.14	4727.22	5859.51	3922.83	4126.63	3313.94	3832.22	20	4891.51	975.449	181.136
3399.19	5009.41	5460.81	6000.75	5134.61	5874.57	6852.18	6462.54	5330.75	4153.44	4886.23	4365.37	5349.61	3605.35	4645.76	4500.22	4099.44	4258.48	5119.41	5798.6	4894.06	5843.4	4800.44	4867.18	5829.93	4143.57	4075.56	3251.12	3720.24	24	4887.32	910.482	169.072
3187.79	4994.96	5424.66	5881.38	5142.26	5826.58	6819.27	6424.84	5092.61	3819.4	4917.07	4337.11	5311.62	3539.3	4438.59	4397.44	3999.53	4228.78	4960.37	5744.83	4880.96	5660.1	4607.88	4633.55	5589.57	4152.83	4014.47	3158.3	3537.63	28	4783.58	928.536	172.425
3170.72	5085.41	5400.6	5671.11	5113.26	5507.1	6658.72	6178.5	4843.47	3686.61	4778.79	4379.95	5178.25	3597.82	4405.03	4132.5	3934.17	4318.25	4750.98	5583.18	4682.43	5722.92	4644.11	4556.19	5405.43	4134.57	4101.6	3325.51	3532.12	32	4706.18	861.632	160.001
3126.82	4851.18	5150.76	5621.55	4984.39	5804.78	6534.78	5989.42	4860.92	3662.76	4965.89	4340.98	5319.97	3613.23	4539.48	4096.95	3918.88	4301.81	4637.36	5659.74	4588.48	5636.77	4507.39	4684.61	5279.06	4161	3953.91	3391.54	3433.61	36	4676.48	850.213	157.881
3190.03	4961	5142.03	6064.39	5185.53	5772.65	6704.38	5792.69	4543.06	3746.48	5456.27	4616.83	5797.01	3898.29	4709.8	4234.18	4134.88	4477.3	4530.03	5858.18	4457.04	5442.78	4507.26	4997.09	5415.88	4472.82	4273.18	3521.63	3568.47	46	4809.35	847.74	157.421
3343.37	5075.53	5141.26	6011.85	5522.8	5884.47	7214.63	6052.2	4758.61	3791.41	5945.86	4742.84	5995.69	4285.83	5029.74	4560.09	4457.49	4551.9	4693.07	6066.93	4483.18	5405.86	4385.09	5343.72	5570.15	4570.73	4391.3	3954.76	3988.19	56	5007.54	859.548	159.614
3419.94	5001.88	5071.19	6148.18	5350.9	5834.97	6807.21	5765.26	4510.58	3857.93	5710.84	4772.68	6059.54	4289.97	5199.53	4707.88	4361.65	4637.65	4783.63	6360.09	4571.56	5268.11	4184.57	5483.7	5349.27	4556.89	4367.15	4040.65	4005.73	66	4982.04	814.004	151.157
3271.21	5084.41	4607.56	6099.95	5432.23	5864.54	6712.22	5585.49	4465.33	3528.95	5127.68	4765.14	5944.97	4026.51	5125.14	4453.51	4224.25	4612.83	4810.26	6314.29	4368.56	5012.88	4005.97	5606.01	5418.54	4233.35	4385.3	3847.51	3657.74	76	4848.01	868.389	161.256
3284.67	4713.93	4518.8	5509.64	4748.87	5647.88	6128.43	5076.5	4274.77	3542.95	4773.43	4723.77	5871.27	4014.88	4770.49	3932.47	4222.88	4520.4	4996.76	5994.43	4250.34	4689.63	3760.56	5323.02	4907.21	4449.1	3809.93	3843.85	3515.78	86	4614.37	757.179	140.605
