# Supplementary material for: Human endothelial cells display a rapid tensional stress increase in response to tumor necrosis factor-α
Source: PLoS One. 2022 Jun 24;17(6):e0270197. doi: 10.1371/journal.pone.0270197 (PMC9232152; doi:10.1371/journal.pone.0270197)
Supplement: S2 File — (ZIP) [file pone.0270197.s008.zip › Rac1_inhibitor_normalized(Fig7C,D).xlsx]

## Sheet: Rac1_10µM_traction_stress
																																	time [min]	mean	std	SEM
0.97636	0.99051	0.97733	1.00666	0.97548	0.96616	0.93158	0.95068	0.97242	0.96632	1.00286	0.9769	0.97885	0.99119	0.96885	0.96381	0.96312	0.9605	0.98058	0.97902	1.01956	0.97679	0.96636	1.1295	0.99716	0.97674	0.991	0.98728	1.01457	0.994	1.01992	0.99729	0.99974	-84	0.98634	0.03219	0.0056
1.02364	1.00949	1.02267	0.99334	1.02452	1.03384	1.06842	1.04932	1.02758	1.03368	0.99714	1.0231	1.02115	1.00881	1.03115	1.03619	1.03688	1.0395	1.01942	1.02098	0.98044	1.02321	1.03364	0.8705	1.00284	1.02326	1.009	1.01272	0.98543	1.006	0.98008	1.00271	1.00026	-74	1.01366	0.03219	0.0056
0.96877	1.03359	0.9928	1.05928	0.96055	0.98752	1.11107	1.13779	1.00065	1.10032	0.87278	0.99382	1.01146	0.95665	0.95762	0.96643	1.06155	1.04935	1.05059	0.97911	0.93741	0.90241	0.92707	0.91537	0.94954	0.86693	0.91728	0.87714	0.81079	0.93964	0.91246	0.86814	0.88124	-54	0.9684	0.07764	0.01352
0.96596	0.97877	0.99015	1.13256	0.94966	0.97515	1.23993	1.05037	0.98816	1.17679	0.94109	1.00837	1.07083	1.01588	1.02638	0.91732	1.08911	1.06376	1.02495	0.98936	0.98865	0.90618	1.0134	1.03137	1.08495	1.03321	1.01649	1.03964	0.94792	1.04734	1.0411	1.00877	1.1067	-44	1.02607	0.07048	0.01227
1.03877	1.04566	1.02156	1.13863	1.01801	1.09194	1.24579	1.05143	1.11031	1.21044	1.0244	1.05675	1.10659	1.09291	1.09495	0.95944	1.10327	1.12362	1.048	1.00381	1.05888	0.99754	1.10123	1.08101	1.01985	1.01824	0.99199	0.98069	0.93411	1.00553	1.00719	0.98399	1.05393	-34	1.05517	0.06683	0.01163
1.05194	1.05238	1.07178	1.11286	1.06913	1.0298	1.17009	1.05989	1.07214	1.17568	0.9633	1.04867	1.12292	1.09372	1.10853	0.9644	1.0651	1.1458	1.11975	1.04693	1.15349	1.06137	1.15844	1.13131	1.04419	1.01154	0.94954	0.98285	0.96464	0.93945	0.96131	0.97611	1.07122	-24	1.0591	0.06885	0.01198
1.02614	0.99822	1.06068	1.10789	1.05677	1.02211	1.11956	1.02118	1.06213	1.20041	0.93772	1.06656	1.1281	1.09969	1.14121	1.00957	1.10226	1.15717	1.14206	1.04029	1.14283	1.07637	1.18768	1.10719	1.0031	0.98705	0.95321	1.03527	0.95034	0.97814	0.97962	0.94285	1.00658	-20	1.05606	0.07281	0.01268
1.01483	0.99822	1.04516	1.11792	1.03812	1.03949	1.12268	0.99128	1.04975	1.20757	0.94125	1.09032	1.11269	1.11964	1.16284	1.01949	1.07181	1.14041	1.16236	1.01286	1.12057	1.06788	1.14257	1.08592	0.98318	0.96266	0.95109	0.99537	0.97177	0.91752	0.94458	0.91641	1.01187	-16	1.04637	0.07798	0.01357
1.02714	1.00703	1.05784	1.12638	1.0297	1.02394	1.12243	0.94528	1.0444	1.19643	0.9385	1.08359	1.07503	1.07845	1.1402	1.03646	1.05664	1.15517	1.1062	1.0406	1.12486	1.00514	1.09608	1.10913	0.93431	0.9289	0.94618	1.00961	0.94772	0.93334	0.91604	0.93073	0.99619	-12	1.03544	0.07717	0.01343
1.01201	1.01243	1.02764	1.14684	1.039	1.0177	1.082	0.94281	1.04991	1.20107	0.94877	1.07348	1.06676	1.03777	1.18122	1.04025	1.07776	1.1785	1.15496	1.02462	1.13933	1.07696	1.13251	1.16509	0.92771	0.92424	0.91578	1.03322	0.93549	0.91434	0.952	0.93502	0.95059	-8	1.03993	0.08758	0.01524
1.02391	0.98961	1.06175	1.1285	1.02266	0.99198	1.04788	0.93647	1.0478	1.18434	0.9387	1.08946	1.07194	1.07575	1.12456	1.04968	1.0945	1.13632	1.1342	1.04586	1.1331	1.07347	1.11596	1.07927	0.91531	0.94476	0.92266	0.98274	0.95113	0.88812	0.97128	0.89946	0.94362	-4	1.03081	0.08091	0.01409
0.98531	0.99955	0.9527	1.0771	1.06665	0.85481	0.94589	0.92295	1.0298	1.07574	0.92021	1.1186	0.98918	1.01721	1.0912	0.99983	1.07171	1.12441	1.19887	1.07835	1.13289	1.11368	1.07855	1.1335	0.91386	0.94465	0.89086	0.93265	0.90011	0.86133	0.94842	0.93121	0.94517	4	1.00748	0.09085	0.01582
0.99444	0.94563	0.94792	1.04981	1.09951	0.84937	0.98075	0.96907	1.13481	1.2058	0.98762	1.14412	1.04445	1.04364	1.09687	1.04478	1.0699	1.1338	1.159	1.10736	1.12898	1.09669	1.08614	1.21532	0.93853	0.95397	0.93	0.9716	0.98691	0.89292	0.9411	0.97873	0.99839	8	1.03418	0.09131	0.01589
1.03799	1.0529	1.0696	1.15089	1.18147	1.07155	1.08729	0.97982	1.19369	1.29879	1.01105	1.18033	1.04718	1.04604	1.08199	1.0674	1.0722	1.11933	1.16621	1.12973	1.15906	1.10255	1.09942	1.21771	0.9905	0.98961	0.94582	0.9798	0.95747	0.87435	1.23143	0.95181	1.04109	12	1.07837	0.09454	0.01646
1.04581	1.07851	1.07262	1.15144	1.16034	1.04992	1.14007	0.99862	1.23463	1.25895	1.02025	1.21676	1.05465	1.0595	1.11532	1.09383	1.09773	1.14484	1.16666	1.13317	1.16848	1.15897	1.10857	1.22003	0.99631	0.99416	0.96944	1.00119	0.9349	0.86763	1.03112	0.96699	0.99574	16	1.08204	0.09271	0.01614
1.04572	1.08618	1.04088	1.17378	1.18315	1.0404	1.07454	0.93882	1.15065	1.14742	0.98171	0.95043	1.08783	1.06823	1.132	1.13561	1.13959	1.15421	1.18619	1.18768	1.1503	1.16429	1.1351	1.2433	1.02506	1.02609	0.95812	0.9649	0.84998	0.92032	1.04018	1.00067	1.09728	20	1.07517	0.09341	0.01626
1.05984	0.92949	1.03308	1.09711	1.15839	1.11674	1.12932	0.84852	1.11064	1.15291	0.94536	1.14683	1.07178	1.08584	1.0973	1.10496	1.11391	1.0855	1.14374	1.18571	1.13829	1.1554	1.11046	1.24904	0.96029	0.98396	0.98444	1.02158	0.78011	0.99344	0.9878	0.96216	1.18869	24	1.06463	0.10214	0.01778
1.08569	0.9587	1.09905	1.12744	1.14607	1.26564	1.25563	0.90897	1.1811	1.38524	1.01614	1.21996	1.0481	1.03855	1.06588	1.07347	1.06106	1.08762	1.15176	1.18412	1.11759	1.19577	1.11282	1.16019	0.94149	0.94099	0.81212	0.96418	0.90897	0.838	1.0054	0.96414	1.33544	28	1.08052	0.13472	0.02345
1.07865	0.99586	1.19016	1.22356	1.1967	1.27081	1.29451	1.08768	1.1951	1.39904	1.18939	1.30451	1.06311	1.05058	1.0618	1.04318	1.07021	1.07289	1.17481	1.21603	1.1411	1.17479	1.10111	1.16367	0.93411	0.98197	0.91909	0.94346	0.92768	0.8548	0.98299	1.03956	1.31964	32	1.11099	0.13111	0.02282

## Sheet: Rac1_10µM_internal_stress
																																	time [min]	mean	std	SEM
0.98476	0.98836	0.96734	1.00021	0.94819	0.97586	0.93651	0.97302	0.98495	0.96519	0.97835	0.99985	0.98208	1.07547	1.00493	0.98793	1.01901	1.03101	1.0198	1.00996	1.00908	1.0171	1.01115	1.1229	1.02476	1.01695	1.00978	1.03642	1.06029	0.99923	0.99777	1.05397	1.11362	-84	1.00927	0.04105	0.00715
1.01524	1.01164	1.03266	0.99979	1.05181	1.02414	1.06349	1.02698	1.01505	1.03481	1.02165	1.00015	1.01792	0.92453	0.99507	1.01207	0.98099	0.96899	0.9802	0.99004	0.99092	0.9829	0.98885	0.8771	0.97524	0.98305	0.99022	0.96358	0.93971	1.00077	1.00223	0.94603	0.88638	-74	0.99073	0.04105	0.00715
0.96807	1.10693	1.04907	1.22029	1.04533	1.06851	1.16279	1.26396	1.0665	1.25081	0.80229	1.04542	0.84562	0.76053	0.85064	0.71176	0.76434	0.91183	0.92417	0.8371	0.98568	0.91043	0.83563	0.76179	0.87333	0.84117	0.99853	0.83599	0.89321	0.89443	0.86296	0.7905	0.82941	-54	0.93846	0.14858	0.02586
0.80843	0.92916	0.91328	1.13909	0.91143	1.00218	1.11873	1.05026	0.96469	1.23205	0.80227	1.0406	0.7969	0.76651	0.83298	0.58521	0.69812	0.8703	0.87237	0.77947	1.02117	0.87819	0.87675	0.92898	1.00695	1.0152	1.01503	0.95619	0.80623	1.03066	0.9979	0.89411	0.97043	-44	0.9246	0.1321	0.023
0.85263	0.93315	0.90895	1.11856	1.00834	1.05751	1.12659	1.01938	1.02776	1.30716	0.91837	1.08802	0.78255	0.7888	0.83777	0.57752	0.63527	0.89243	0.84696	0.76296	1.06194	0.93598	0.89831	0.83826	0.90296	0.96908	0.93429	0.98006	0.79237	1.01141	0.98594	0.90156	0.87666	-34	0.92665	0.14242	0.02479
0.92165	0.94506	0.95695	1.03599	1.00666	0.97322	1.11044	1.01179	0.99283	1.2312	0.86089	1.09103	0.77441	0.76965	0.85044	0.53716	0.59595	0.88586	0.85207	0.74849	1.14576	0.93341	0.8899	1.13293	0.96141	0.9833	0.84561	0.94484	0.77715	0.98958	0.90824	0.90549	0.86109	-24	0.92213	0.14566	0.02536
0.86708	0.87003	0.91425	1.05338	0.99379	0.94744	1.0842	0.99087	0.96375	1.22126	0.83168	1.04604	0.76008	0.78405	0.87056	0.56425	0.60322	0.86513	0.8766	0.77959	1.14093	0.93951	0.8998	0.80922	0.92055	0.96934	0.84641	1.08107	0.82225	0.96459	0.85984	0.8465	0.91034	-20	0.90599	0.13527	0.02355
0.90114	0.87662	0.904	1.06622	0.95372	1.00284	1.09884	0.92825	0.92983	1.19756	0.81066	1.04876	0.72123	0.77565	0.85955	0.5654	0.59249	0.83022	0.84571	0.76359	1.15194	0.90427	0.84088	0.81038	0.87577	0.92772	0.81907	0.978	0.75197	0.90636	0.84628	0.80955	0.8702	-16	0.88378	0.13668	0.02379
0.88218	0.88818	0.8973	1.05614	0.96447	0.96404	1.10239	0.89454	0.90638	1.15482	0.82271	1.02853	0.71266	0.71592	0.85365	0.60395	0.56641	0.8364	0.82541	0.77199	1.13916	0.8327	0.81427	0.80374	0.84017	0.91965	0.81277	0.90596	0.73684	0.92308	0.86176	0.84821	0.81447	-12	0.86972	0.13181	0.02294
0.87344	0.90473	0.87154	1.08146	0.92712	0.9905	1.04774	0.89516	0.93712	1.13025	0.81945	1.03794	0.71663	0.72456	0.82204	0.57843	0.58656	0.86769	0.8581	0.74372	1.12064	0.91106	0.82092	0.79769	0.81288	0.824	0.74154	0.89574	0.76704	0.80457	0.79716	0.86388	0.85562	-8	0.86142	0.12991	0.02261
0.84994	0.87229	0.8461	1.0076	0.86955	0.999	0.93355	0.87158	0.85104	1.12574	0.79253	0.98744	0.69367	0.7165	0.84392	0.59619	0.58573	0.82821	0.83265	0.7388	1.10485	0.86988	0.76023	0.84266	0.82072	0.81501	0.72763	0.86162	0.75744	0.78033	0.79175	0.80905	0.85491	-4	0.83752	0.11823	0.02058
0.96066	1.00489	0.95013	1.17315	1.04875	1.04491	1.11912	1.09287	1.07944	1.22348	0.86738	1.07508	0.69672	0.745	0.88209	0.63987	0.66031	0.91695	0.92	0.78864	1.14811	0.93643	0.76673	0.84098	0.81532	0.95384	0.75159	0.95267	0.77471	0.86126	0.86504	0.88917	0.90896	4	0.91983	0.14971	0.02606
0.87538	0.92634	0.87801	1.07827	0.96587	0.92835	1.0729	1.0027	1.04442	1.23511	0.86842	1.06225	0.64309	0.69859	0.8368	0.61203	0.57648	0.87816	0.82031	0.75685	1.05944	0.81151	0.71925	0.83542	0.85193	0.97513	0.76927	0.94977	0.79218	0.85349	0.88416	0.88276	0.91987	8	0.88074	0.14418	0.0251
0.90753	0.95967	0.94228	1.07694	1.02709	1.06447	1.18719	1.05632	1.16428	1.31682	0.88243	1.09796	0.65109	0.62394	0.76682	0.61567	0.61712	0.86371	0.85404	0.7755	1.06398	0.82751	0.71076	0.83945	0.93752	1.029	0.78045	1.00112	0.86162	0.90617	0.90451	0.89572	0.95895	12	0.91417	0.16939	0.02949
0.96276	1.03727	0.98833	1.12592	1.06943	1.11171	1.1697	1.02964	1.21178	1.37805	0.93262	1.13962	0.70384	0.64616	0.80147	0.63511	0.67834	0.91612	0.89765	0.79884	1.06005	0.87183	0.76985	0.91149	1.0012	1.06128	0.83512	1.09142	0.99	1.0036	1.02147	0.94789	1.09124	16	0.96639	0.16946	0.0295
1.01403	1.06173	0.99282	1.12366	1.10421	1.10006	1.10945	1.10263	1.21254	1.32615	0.92199	1.0151	0.71779	0.66872	0.83457	0.70299	0.73054	0.95286	0.90802	0.83324	1.0797	0.90615	0.75453	0.94939	1.0106	0.98607	0.87558	1.08609	0.74106	0.99741	1.07034	0.98563	0.98661	20	0.96552	0.15522	0.02702
1.0152	1.00571	0.99186	1.14384	1.13869	1.06254	1.12964	1.08898	1.18028	1.29418	0.85746	1.11277	0.70245	0.6891	0.81179	0.65998	0.7325	0.92503	0.92242	0.82444	1.08873	0.89785	0.7491	0.91961	0.93452	1.12248	0.87167	0.98292	0.83032	0.94624	1.06422	0.84938	0.84949	24	0.95138	0.15793	0.02749
0.94873	1.01508	0.96825	1.13635	1.13127	1.0334	1.08636	1.04792	1.13713	1.41648	0.84248	1.1198	0.69806	0.65489	0.77352	0.66183	0.73218	0.92169	0.87455	0.81662	1.0558	0.8762	0.73578	0.92754	0.88969	1.02085	0.81123	1.04813	0.792	0.84839	1.08814	0.8307	0.94134	28	0.93583	0.16765	0.02918
0.89508	1.00792	0.98984	1.14592	1.11261	1.039	1.08984	0.9825	1.12398	1.36962	0.90936	1.13808	0.69247	0.65803	0.77716	0.5964	0.72734	0.9006	0.88676	0.80843	1.03659	0.83095	0.6836	0.83413	0.83481	0.85823	0.78849	0.92359	0.77389	0.8579	1.07244	0.92984	0.77237	32	0.91054	0.16927	0.02947

## Sheet: Control_traction_stress
																																		mean	std	SEM
0.95697	1.01016	0.969	0.98566	0.95842	0.98999	0.97011	0.98711	0.93327	0.94895	0.98888	1.00332	0.98613	0.99007	0.98995	0.96231	0.98306	1.02417	0.95122	0.97091	0.96973	0.99433	0.95871	1.0077	0.97375	1.01241	1.04156	0.97294	0.99031	0.9982	1.07148	0.9985	0.95141	-84	0.98487	0.02803	0.00488
1.04303	0.98984	1.031	1.01434	1.04158	1.01001	1.02989	1.01289	1.06673	1.05105	1.01112	0.99668	1.01387	1.00993	1.01005	1.03769	1.01694	0.97583	1.04878	1.02909	1.03027	1.00567	1.04129	0.9923	1.02625	0.98759	0.95844	1.02706	1.00969	1.0018	0.92852	1.0015	1.04859	-74	1.01513	0.02803	0.00488
1.04589	1.00713	0.93312	1.02041	0.93486	0.97607	1.02826	0.92986	1.01429	0.95723	0.96894	0.9539	1.11467	1.04719	1.12231	1.03667	1.08654	0.96666	1.1207	1.13852	1.00801	1.0354	1.04712	1.06218	0.89298	0.98537	0.94808	0.85366	0.92189	0.99729	0.90528	0.97299	1.08535	-54	1.0036	0.07128	0.01241
1.03343	1.01934	0.94242	1.04088	1.06797	0.98402	1.04854	0.9038	1.045	1.03528	0.96175	0.98746	1.11489	0.96109	1.06745	1.05815	1.06054	0.89141	1.15962	1.15514	1.05181	1.02582	1.0526	0.88621	0.96525	0.92951	0.97598	0.90617	0.96391	0.85281	0.96973	0.9771	1.06215	-44	1.00476	0.07451	0.01297
1.03074	1.04322	0.92292	1.01547	1.01563	0.98885	1.02841	0.91814	1.08045	0.98837	0.95646	0.9871	1.15951	0.9697	1.02667	1.06217	1.05767	0.94177	1.19228	1.19953	1.07055	1.07975	1.05531	0.89914	0.931	0.96667	1.02037	0.84351	0.92844	0.9252	0.99442	0.98245	1.09715	-34	1.01149	0.08129	0.01415
1.02574	0.95938	0.90605	1.07999	0.99777	0.98292	1.07233	0.96384	1.10522	1.00852	0.92497	0.9372	1.12044	0.98961	1.16123	1.06249	1.07972	0.99818	1.24085	1.24039	0.95876	1.09032	1.10827	0.97213	0.90639	0.97908	1.02225	0.85527	0.87916	0.97291	1.06452	0.96346	1.10834	-24	1.02235	0.09368	0.01631
1.04929	0.99341	0.90979	1.07722	1.00606	0.9953	1.06841	0.94857	1.08618	0.98594	0.92524	0.95155	1.18076	0.98403	1.1534	1.04222	1.09336	1.02164	1.27714	1.26104	0.93307	1.05348	1.07625	0.90391	0.83412	0.95694	0.93442	0.8583	0.92378	0.94068	1.17402	0.93554	1.10556	-20	1.01941	0.1076	0.01873
1.03508	1.01912	0.92469	1.07249	0.99835	0.97757	1.06358	0.97119	1.08933	0.98063	0.91021	0.93829	1.17387	0.98009	1.15433	1.02153	1.05272	1.02256	1.22756	1.26706	0.93681	1.04862	1.03939	0.89661	0.83639	1.02444	0.99135	0.80359	0.9027	0.95811	1.01383	0.97277	1.01346	-16	1.00965	0.09895	0.01722
1.08459	1.01388	0.95172	1.12964	0.9903	0.95821	1.04625	0.99851	1.16287	0.96964	0.9703	0.95451	1.18614	1.10065	1.15634	1.03195	1.05408	1.01236	1.20764	1.29896	0.95072	1.03742	1.01357	0.84385	0.835	0.96368	0.91635	0.86133	0.92767	0.88577	1.02839	0.89361	0.93547	-12	1.01125	0.10901	0.01898
1.10632	0.99962	0.91666	1.0979	0.97848	0.96339	1.01286	0.96646	1.10264	0.90672	0.95407	0.97303	1.1811	1.12138	1.13101	1.02326	1.07395	1.03823	1.29959	1.3448	0.9784	1.05861	1.03387	0.94546	0.79282	0.96498	0.93318	0.84838	0.88137	0.8784	1.03157	0.92029	0.93459	-8	1.01192	0.11848	0.02063
1.10962	0.95495	0.91391	1.03624	0.95502	0.97076	0.98094	0.94958	1.25751	0.96467	0.99738	0.97622	1.21434	1.0704	1.15878	1.00901	1.11973	1.038	1.27714	1.32454	0.93627	0.98579	1.04441	0.89098	0.85401	0.97924	0.9303	0.84517	0.87255	0.89546	1.02687	0.92308	1.09661	-4	1.01695	0.1216	0.02117
1.24492	1.09777	0.97846	1.08061	1.07046	1.07367	1.07349	1.02804	1.2107	1.08803	1.13197	1.0167	1.2658	1.05982	1.21252	1.10023	1.19334	1.22903	1.42929	1.4276	1.02544	1.04246	1.05454	0.8696	0.89732	1.05586	0.96073	0.91206	0.8435	0.9564	1.08545	1.0564	1.17249	4	1.08923	0.13677	0.02381
1.28598	1.26005	1.01101	1.10732	1.02588	1.10576	1.07024	1.06752	1.1624	1.07951	1.13131	1.02467	1.36716	1.08239	1.27544	1.13073	1.26673	1.28095	1.51683	1.49812	1.09136	1.09135	1.13156	1.02115	0.9594	1.1075	1.04492	0.96736	0.93253	1.03543	1.30487	1.12347	1.21773	8	1.14481	0.14285	0.02487
1.3625	1.21883	1.03191	1.21274	1.22037	1.18	1.15182	1.12937	1.26556	1.12384	1.2083	1.17558	1.48426	1.17137	1.35685	1.20313	1.30555	1.33616	1.59578	1.54475	1.20098	1.1939	1.21712	1.13494	1.05055	1.23707	1.08718	1.0109	0.99115	1.08949	1.19371	1.18203	1.30169	12	1.21725	0.13908	0.02421
1.3704	1.45441	1.04433	1.31574	1.31771	1.24673	1.29845	1.2476	1.21777	1.1544	1.27004	1.22083	1.5064	1.24799	1.42134	1.25241	1.37052	1.49036	1.58684	1.54674	1.22776	1.17811	1.22947	1.12172	1.08209	1.33944	1.16177	1.07897	1.03583	1.09339	1.24491	1.16158	1.2123	16	1.2651	0.14341	0.02496
1.33439	1.23974	1.01397	1.223	1.13265	1.23694	1.23807	1.24287	1.1703	1.1544	1.29864	1.22682	1.54873	1.24927	1.41572	1.29113	1.39985	1.56844	1.6246	1.56988	1.2111	1.19871	1.20658	1.13046	1.29915	1.3615	1.17967	1.01666	1.00146	1.06974	1.26584	1.19874	1.2178	20	1.25869	0.15526	0.02703
1.42656	1.19863	1.01816	1.31837	1.20773	1.31491	1.39375	1.31859	1.37971	1.23148	1.2259	1.21028	1.54834	1.26259	1.43122	1.28907	1.39462	1.45809	1.64426	1.58312	1.20094	1.19206	1.19383	1.09908	1.06239	1.38097	1.21305	1.0785	1.03336	1.10764	1.36187	1.19236	1.27808	24	1.28029	0.15466	0.02692
1.36909	1.32087	1.06959	1.36928	1.16411	1.23163	1.33764	1.28024	1.43813	1.10603	1.16221	1.24554	1.5568	1.34017	1.46784	1.29981	1.38303	1.39954	1.60069	1.61144	1.22121	1.17564	1.17647	1.09351	1.08404	1.37821	1.13999	1.03217	1.03881	1.09156	1.40206	1.20688	1.27632	28	1.27486	0.15878	0.02764
1.25826	1.20597	1.15789	1.35936	1.10737	1.12214	1.27644	1.19038	1.40804	1.09946	1.1324	1.19714	1.50882	1.32159	1.49395	1.29832	1.37289	1.39413	1.55277	1.68529	1.22288	1.15729	1.15634	1.11713	1.06629	1.33346	1.11809	1.06828	1.09963	1.06688	1.26331	1.19478	1.32393	32	1.25245	0.15514	0.02701

## Sheet: Control_internal_stress
																																	time [min]	mean	std	SEM
0.97139	0.98811	0.97589	0.95521	0.94765	0.95779	0.96299	1.00382	0.98799	0.95536	1.03366	1.01503	1.03173	0.97824	1.02399	0.99435	1.01455	1.05566	0.98638	0.98288	1.01188	0.99457	1.00683	0.95882	1.00073	1.03829	1.0379	1.00289	1.0068	1.01204	1.15188	0.99996	0.99577	-84	1.00124	0.03827	0.00666
1.02861	1.01189	1.02411	1.04479	1.05235	1.04221	1.03701	0.99618	1.01201	1.04464	0.96634	0.98497	0.96827	1.02176	0.97601	1.00565	0.98545	0.94434	1.01362	1.01712	0.98812	1.00543	0.99317	1.04118	0.99927	0.96171	0.9621	0.99711	0.9932	0.98796	0.84812	1.00004	1.00423	-74	0.99876	0.03827	0.00666
0.98309	0.95989	0.99988	1.03728	0.96166	0.95857	0.99303	0.93205	0.95829	0.95053	0.88854	0.95811	0.98076	0.99871	0.91157	1.02842	1.0243	0.87492	1.06219	1.06547	0.97843	0.97583	0.87594	0.90454	1.05088	0.90132	0.94266	0.89737	0.87298	0.97	0.68584	0.98242	1.03337	-54	0.95754	0.07337	0.01277
1.03005	1.00996	0.98348	1.07274	0.96423	0.96573	0.97695	0.95335	0.87956	0.92037	0.82685	0.95647	0.94821	0.92067	0.97311	1.01975	1.02595	0.89071	1.05084	1.1032	0.9827	0.99397	0.93998	0.89104	1.03565	0.82111	0.92304	0.93484	0.80209	0.84954	0.72924	0.96327	1.05822	-44	0.95142	0.08322	0.01449
1.05455	0.94376	0.93416	1.085	0.86061	0.92992	0.93066	0.88724	0.92855	0.83243	0.78714	0.96898	0.91682	0.8818	1.03997	1.01661	1.03136	0.86615	1.06856	1.11005	0.94693	0.98646	0.88945	0.98654	1.11029	0.84737	1.01437	0.97196	0.8028	0.88807	0.7403	0.96301	1.11794	-34	0.94969	0.09682	0.01685
1.06969	0.89079	0.88065	1.06659	0.8744	0.94672	0.95663	0.87646	0.96092	0.87024	0.80472	1.02045	0.93309	0.88499	0.98393	1.01187	1.04252	0.98044	1.03693	1.11897	0.88795	0.99422	0.91584	0.82056	0.90068	0.81162	0.99528	1.03055	0.79955	0.85509	0.6843	0.97106	1.04632	-24	0.93709	0.09607	0.01672
1.08203	0.9135	0.85668	1.02752	0.84615	0.9026	0.93634	0.87018	0.89425	0.84062	0.77721	0.97335	0.94628	0.86866	1.0185	1.0022	1.03055	0.95971	1.02319	1.0868	0.82758	0.92144	0.85326	0.94438	0.78899	0.77796	0.96329	0.9993	0.87701	0.88526	0.71374	0.98021	1.11601	-20	0.92439	0.09662	0.01682
1.06072	0.87101	0.86249	1.00983	0.86542	0.92106	0.98599	0.88234	0.90765	0.86432	0.83021	0.92661	0.92884	0.91106	1.08568	1.02008	0.99754	0.91999	0.96772	1.06761	0.85105	0.88866	0.85404	0.92874	0.7952	0.82283	0.96781	1.00215	0.87805	0.9097	0.67845	0.98605	1.00453	-16	0.92283	0.08607	0.01498
1.1124	0.89087	0.87998	1.04407	0.87354	0.91898	0.96084	0.8797	0.87687	0.88894	0.85504	0.92872	0.98179	0.96344	1.04358	1.04352	1.05623	0.9638	0.94108	1.13395	0.87782	0.92025	0.87211	0.90505	0.82124	0.77859	0.97001	0.95542	0.8625	0.84663	0.68678	0.87855	0.97553	-12	0.9269	0.09261	0.01612
1.08614	0.88642	0.85405	1.01522	0.86543	0.92137	0.94518	0.86778	0.89732	0.85885	0.86702	0.97099	1.01863	0.96837	1.07795	1.08202	1.08171	1.00578	0.98203	1.27367	0.9204	0.96459	0.91123	0.97417	0.88193	0.84235	0.98654	1.00257	0.90567	0.82721	0.71942	0.89007	1.00818	-8	0.95031	0.10231	0.01781
1.0879	0.87937	0.82948	1.00523	0.89061	0.94659	0.94678	0.88812	0.85644	0.9009	0.87038	0.9417	0.99692	0.93014	1.04873	1.06056	1.03681	0.95402	0.92562	1.22645	0.84481	0.88484	0.86982	0.95376	0.95741	0.83299	0.99153	1.05723	0.94462	0.86242	0.71035	0.87408	1.07898	-4	0.94199	0.09839	0.01713
1.54355	1.15791	1.20053	1.27823	1.12179	1.15731	1.17915	1.12506	1.05895	1.11011	1.12535	1.14082	1.32846	1.16907	1.26824	1.26171	1.22659	1.24559	1.09231	1.54536	1.0399	1.08137	1.0055	1.09504	1.07393	0.96079	1.14814	1.14609	1.01038	0.98719	1.17055	1.09798	1.20533	4	1.16237	0.13106	0.02281
1.29515	0.96914	1.02491	1.15696	1.0327	1.02592	1.16608	1.00677	1.01283	1.03404	1.07261	1.03395	1.24879	1.04772	1.17428	1.19527	1.1343	1.18509	1.04131	1.39352	1.04755	1.03076	1.01189	0.98695	1.10846	0.96292	1.19529	1.18805	1.10345	1.05781	1.34822	1.15168	1.25783	8	1.11219	0.11062	0.01926
1.27839	1.05075	1.16424	1.25512	1.16382	1.12416	1.37426	1.14373	1.05283	1.13206	1.24118	1.13035	1.34026	1.14675	1.25145	1.3214	1.16649	1.25589	1.12431	1.56615	1.16211	1.1098	1.16056	1.16354	1.22186	1.13842	1.34605	1.3358	1.28217	1.18561	1.44442	1.24315	1.44335	12	1.22789	0.11841	0.02061
1.35182	1.2019	1.37688	1.33535	1.28745	1.22602	1.61001	1.2767	1.08147	1.22343	1.43422	1.21664	1.39094	1.26863	1.39259	1.40478	1.20959	1.3446	1.18358	1.66048	1.26268	1.13229	1.1798	1.32599	1.30193	1.17688	1.429	1.4707	1.42029	1.238	1.56572	1.21503	1.24145	16	1.31627	0.13454	0.02342
1.39955	1.16518	1.41597	1.35284	1.30619	1.22567	1.56613	1.34219	1.11009	1.27976	1.44542	1.2614	1.44864	1.3	1.42706	1.43615	1.21686	1.42664	1.20914	1.66269	1.26666	1.13723	1.15074	1.24113	1.43309	0.73262	1.44569	1.47084	1.37477	1.21861	1.57988	1.22843	1.4012	20	1.32359	0.17067	0.02971
1.47136	1.15324	1.42377	1.34542	1.27485	1.23118	1.54982	1.31833	1.04147	1.26269	1.40739	1.22305	1.40168	1.316	1.51201	1.42378	1.18359	1.33772	1.21099	1.66837	1.27256	1.0863	1.10863	1.24278	1.28891	1.2214	1.43726	1.46159	1.43392	1.2193	1.66011	1.20695	1.45179	24	1.32873	0.15286	0.02661
1.39948	1.11856	1.36086	1.32198	1.22978	1.17505	1.51737	1.25291	1.04228	1.20817	1.41774	1.18801	1.36882	1.31817	1.50775	1.38492	1.16833	1.27289	1.19826	1.74235	1.2721	1.08384	1.11688	1.25368	1.36518	1.22019	1.39737	1.38977	1.346	1.20655	1.65179	1.21196	1.42211	28	1.307	0.15459	0.02691
1.35159	1.11305	1.42366	1.29837	1.20161	1.14572	1.50314	1.20841	1.01769	1.19722	1.39332	1.15054	1.34784	1.27123	1.46151	1.31627	1.14949	1.23672	1.18534	1.73973	1.25973	1.08654	1.1004	1.3076	1.32968	1.1976	1.38789	1.35236	1.44		1.57138	1.17289	1.50983	32	1.29464	0.15877	0.02807
