# Supplementary material for: Human endothelial cells display a rapid tensional stress increase in response to tumor necrosis factor-α
Source: PLoS One. 2022 Jun 24;17(6):e0270197. doi: 10.1371/journal.pone.0270197 (PMC9232152; doi:10.1371/journal.pone.0270197)
Supplement: S2 File — (ZIP) [file pone.0270197.s008.zip › Rac1_inhibitor_unnormalized(S6FigC,D).xlsx]

## Sheet: Rac1_10µM_traction_stress
																																	time [min]	mean	std	SEM
214.96	209.24	210.36	198.78	220.21	179.6	227.16	161.83	179.83	191.83	256.03	259.84	307.97	305.59	268.3	312.82	276.81	331.33	303.27	338.76	294.53	251.89	245.92	175.18	151.18	186.62	191.68	178.19	205.02	213	199.4	185.94	154.98	-84	229.941	54.2546	9.4445
225.37	213.25	220.12	196.15	231.28	192.18	260.53	178.62	190.03	205.2	254.57	272.13	321.28	311.02	285.55	336.31	298.01	358.58	315.28	353.28	283.23	263.86	263.04	135.01	152.04	195.51	195.16	182.78	199.13	215.57	191.61	186.95	155.06	-74	237.506	60.4938	10.5306
213.29	218.34	213.69	209.17	216.84	183.57	270.93	193.68	185.05	218.43	222.82	264.34	318.23	294.94	265.19	313.67	305.1	361.98	324.92	338.79	270.8	232.71	235.92	141.97	143.96	165.64	177.42	158.31	163.84	201.35	178.39	161.86	136.61	-54	227.326	62.2153	10.8303
212.67	206.76	213.12	223.64	214.38	181.27	302.35	178.8	182.74	233.61	240.26	268.21	336.91	313.2	284.23	297.73	313.02	366.95	316.99	342.34	285.6	233.68	257.89	159.96	164.49	197.41	196.61	187.64	191.55	224.43	203.54	188.08	171.56	-44	239.14	58.3213	10.1524
228.7	220.89	219.88	224.84	229.81	202.98	303.78	178.98	205.33	240.29	261.53	281.08	348.16	336.95	303.22	311.4	317.09	387.6	324.12	347.34	305.89	257.24	280.24	167.66	154.62	194.55	191.87	177	188.76	215.47	196.91	183.46	163.38	-34	247.001	63.721	11.0924
231.6	222.31	230.69	219.75	241.35	191.43	285.32	180.42	198.27	233.39	245.93	278.93	353.3	337.2	306.98	313.01	306.12	395.25	346.31	362.26	333.22	273.7	294.8	175.46	158.31	193.27	183.66	177.39	194.93	201.31	187.94	181.99	166.06	-24	248.541	67.225	11.7024
225.92	210.87	228.3	218.77	238.56	190	273	173.83	196.42	238.3	239.4	283.69	354.93	339.04	316.03	327.67	316.8	399.17	353.21	359.96	330.14	277.57	302.24	171.72	152.08	188.59	184.37	186.85	192.04	209.6	191.52	175.79	156.04	-20	248.558	70.0524	12.1946
223.43	210.87	224.96	220.75	234.35	193.23	273.76	168.74	194.13	239.72	240.3	290.01	350.08	345.19	322.02	330.89	308.05	393.39	359.49	350.47	323.71	275.38	290.76	168.42	149.06	183.93	183.96	179.65	196.37	196.61	184.67	170.86	156.86	-16	246.487	70.463	12.266
226.14	212.73	227.69	222.42	232.45	190.34	273.7	160.91	193.14	237.51	239.6	288.22	338.23	332.49	315.75	336.4	303.69	398.48	342.12	360.07	324.95	259.2	278.93	172.02	141.65	177.48	183.01	182.22	191.51	200	179.09	173.53	154.43	-12	243.942	69.7918	12.1492
222.81	213.87	221.19	226.46	234.55	189.18	263.84	160.49	194.16	238.43	242.22	285.53	335.63	319.95	327.11	337.63	309.76	406.53	357.2	354.54	329.13	277.72	288.2	180.7	140.65	176.59	177.13	186.48	189.04	195.93	186.12	174.33	147.36	-8	245.165	71.3008	12.4119
225.43	209.05	228.53	222.84	230.86	184.4	255.52	159.41	193.77	235.11	239.65	289.78	337.26	331.66	311.42	340.69	314.57	391.98	350.78	361.89	327.33	276.82	283.99	167.39	138.77	180.51	178.46	177.37	192.2	190.31	189.89	167.7	146.28	-4	243.382	71.5058	12.4475
216.93	211.15	205.06	212.69	240.79	158.9	230.65	157.11	190.44	213.55	234.93	297.53	311.22	313.61	302.18	324.51	308.02	387.87	370.78	373.13	327.27	287.19	274.47	175.8	138.55	180.49	172.31	168.33	181.89	184.57	185.42	173.62	146.52	4	238.105	72.3136	12.5882
218.94	199.76	204.03	207.3	248.21	157.89	239.15	164.96	209.86	239.37	252.14	304.32	328.61	321.76	303.75	339.1	307.5	391.11	358.45	383.17	326.14	282.81	276.4	188.49	142.29	182.27	179.88	175.36	199.43	191.34	183.99	182.48	154.77	8	243.789	71.4917	12.4451
228.53	222.42	230.22	227.26	266.71	199.19	265.13	166.79	220.75	257.83	258.12	313.95	329.47	322.5	299.63	346.44	308.16	386.12	360.68	390.91	334.83	284.32	279.78	188.86	150.17	189.08	182.94	176.84	193.48	187.36	240.75	177.46	161.39	12	252.972	68.7205	11.9627
230.25	227.83	230.87	227.37	261.94	195.17	278	169.99	228.32	249.92	260.47	323.64	331.82	326.65	308.86	355.02	315.5	394.92	360.82	392.1	337.55	298.87	282.11	189.22	151.05	189.95	187.51	180.7	188.92	185.92	201.59	180.29	154.36	16	254.47	71.4441	12.4368
230.23	229.45	224.04	231.78	267.09	193.4	262.02	159.81	212.79	227.78	250.63	252.8	342.26	329.34	313.48	368.58	327.53	398.15	366.86	410.96	332.3	300.24	288.86	192.83	155.41	196.05	185.32	174.15	171.76	197.21	203.36	186.57	170.1	20	253.125	73.5145	12.7972
233.34	196.35	222.36	216.64	261.5	207.59	275.38	144.44	205.39	228.87	241.35	305.04	337.21	334.77	303.87	358.63	320.15	374.45	353.73	410.28	328.83	297.95	282.59	193.72	145.59	188	190.41	184.38	157.64	212.88	193.12	179.39	184.27	24	250.609	72.5488	12.6291
239.03	202.52	236.56	222.63	258.72	235.27	306.18	154.73	218.42	274.99	259.42	324.49	329.76	320.19	295.17	348.41	304.96	375.18	356.21	409.73	322.85	308.36	283.19	179.94	142.74	179.79	157.08	174.02	183.68	179.57	196.56	179.76	207.02	28	253.549	71.966	12.5277
237.48	210.37	256.17	241.61	270.15	236.23	315.66	185.15	221.01	277.73	303.65	346.98	334.48	323.9	294.04	338.58	307.59	370.1	363.34	420.77	329.64	302.95	280.21	180.48	141.62	187.62	177.77	170.28	187.46	183.17	192.18	193.82	204.57	32	260.205	71.2785	12.408

## Sheet: Rac1_10µM_internal_stress
																																	time [min]	mean	std	SEM
2467.28	2627.03	2950.19	2141.81	1983.53	1231.24	1470.04	1161.68	1460.5	1692.62	2768.59	2685.58	3678.08	4364.47	3639.32	3685.02	4253.15	4059.86	3618.36	4328.55	3986.36	3851.75	3407.2	2351.35	2473.27	2964.48	2715.88	2314.75	2278.52	3528.09	3666.18	3500.4	2733.84	-84	2910.27	930.875	162.045
2543.63	2688.89	3149.43	2140.92	2200.31	1292.14	1669.35	1226.11	1505.12	1814.71	2891.12	2686.4	3812.3	3751.91	3603.6	3775.04	4094.44	3815.64	3477.85	4243.16	3914.59	3722.26	3332.06	1836.66	2353.77	2865.64	2663.28	2152.06	2019.39	3533.51	3682.57	3141.94	2175.99	-74	2841.69	880.162	153.216
2425.45	2942.17	3199.47	2613.1	2186.76	1348.13	1825.22	1509.05	1581.41	2193.49	2270.36	2808	3167	3086.39	3080.57	2654.89	3190.19	3590.55	3279.05	3587.67	3893.92	3447.79	2815.75	1595.19	2107.8	2452.07	2685.63	1867.11	1919.47	3158.06	3170.84	2625.37	2036.13	-54	2615.58	675.858	117.652
2025.49	2469.67	2785.34	2439.21	1906.64	1264.44	1756.06	1253.9	1430.45	2160.6	2270.32	2795.04	2984.55	3110.65	3016.62	2182.86	2913.8	3427.01	3095.25	3340.71	4034.12	3325.7	2954.34	1945.29	2430.29	2959.37	2730	2135.56	1732.55	3639.07	3666.65	2969.49	2382.31	-44	2591.92	705.245	122.767
2136.22	2480.27	2772.12	2395.25	2109.36	1334.25	1768.4	1217.04	1523.98	2292.31	2598.86	2922.4	2930.8	3201.08	3033.96	2154.16	2651.47	3514.16	3005.09	3269.94	4195.17	3544.55	3026.98	1755.33	2179.32	2824.92	2512.85	2188.87	1702.76	3571.11	3622.71	2994.24	2152.14	-34	2593.4	713.678	124.235
2309.16	2511.92	2918.53	2218.44	2105.85	1227.9	1743.05	1207.97	1472.18	2159.12	2436.2	2930.51	2900.31	3123.4	3079.84	2003.61	2487.37	3488.28	3023.25	3207.91	4526.31	3534.82	2998.62	2372.35	2320.39	2866.37	2274.35	2110.2	1670.05	3494.01	3337.2	3007.28	2113.9	-24	2581.23	727.359	126.617
2172.43	2312.51	2788.28	2255.68	2078.93	1195.38	1701.86	1182.99	1429.06	2141.67	2353.52	2809.66	2846.64	3181.84	3152.7	2104.68	2517.73	3406.66	3110.26	3341.22	4507.22	3557.94	3031.98	1694.51	2221.76	2825.69	2276.5	2414.46	1766.98	3405.77	3159.38	2811.37	2234.8	-20	2545.21	733.392	127.667
2257.78	2330.03	2757.03	2283.17	1995.11	1265.28	1724.84	1108.24	1378.76	2100.12	2294.05	2816.95	2701.15	3147.72	3112.81	2108.95	2472.93	3269.2	3000.66	3272.64	4550.73	3424.49	2833.44	1696.94	2113.68	2704.35	2202.97	2184.28	1615.96	3200.17	3109.54	2688.66	2136.27	-16	2480.57	718.078	125.001
2210.27	2360.75	2736.6	2261.58	2017.59	1216.31	1730.41	1067.99	1343.98	2025.17	2328.16	2762.61	2669.05	2905.34	3091.45	2252.75	2364.1	3293.52	2928.64	3308.64	4500.23	3153.42	2743.78	1683.04	2027.78	2680.83	2186.01	2023.38	1583.43	3259.22	3166.45	2817.06	1999.45	-12	2445.42	714.563	124.389
2188.37	2404.75	2658.01	2315.8	1939.46	1249.71	1644.63	1068.73	1389.57	1982.07	2318.92	2787.91	2683.91	2940.41	2976.97	2157.57	2448.18	3416.74	3044.65	3187.48	4427.06	3450.18	2766.2	1670.36	1961.91	2402	1994.43	2000.56	1648.34	2840.79	2929.06	2869.09	2100.47	-8	2420.13	705.232	122.765
2129.48	2318.52	2580.45	2157.65	1819.03	1260.43	1465.39	1040.58	1261.93	1974.16	2242.76	2652.25	2597.93	2907.7	3056.22	2223.83	2444.7	3261.26	2954.33	3166.37	4364.7	3294.24	2561.71	1764.53	1980.84	2375.81	1957.02	1924.34	1627.7	2755.2	2909.2	2686.99	2098.73	-4	2358.06	690.925	120.275
2406.88	2670.96	2897.72	2512.14	2193.91	1318.35	1756.67	1304.78	1600.61	2145.57	2454.56	2887.66	2609.34	3023.34	3194.47	2386.75	2755.98	3610.73	3264.26	3379.98	4535.6	3546.25	2583.59	1761.02	1967.8	2780.51	2021.45	2127.69	1664.81	3040.95	3178.47	2953.08	2231.42	4	2568.71	713.397	124.186
2193.23	2462.18	2677.78	2308.97	2020.53	1171.29	1684.12	1197.12	1548.68	2165.97	2457.51	2853.19	2408.51	2835.02	3030.43	2282.91	2406.12	3457.99	2910.56	3243.76	4185.29	3073.2	2423.62	1749.38	2056.14	2842.56	2069.02	2121.22	1702.36	3013.52	3248.74	2931.78	2258.21	8	2454.27	656.237	114.236
2273.79	2550.76	2873.78	2306.13	2148.59	1343.03	1863.52	1261.14	1726.4	2309.25	2497.16	2949.11	2438.46	2532.05	2777	2296.46	2575.71	3401.08	3030.24	3323.68	4203.23	3133.78	2394.98	1757.81	2262.74	2999.61	2099.08	2235.9	1851.59	3199.52	3323.52	2974.85	2354.14	12	2523.28	627.186	109.179
2412.14	2757.02	3014.22	2411.01	2237.16	1402.63	1836.07	1229.29	1796.83	2416.63	2639.17	3061.01	2636.01	2622.22	2902.49	2368.99	2831.24	3607.44	3184.98	3423.71	4187.69	3301.62	2594.1	1908.67	2416.42	3093.7	2246.13	2437.57	2127.45	3543.51	3753.25	3148.11	2678.89	16	2673.56	659.431	114.792
2540.62	2822.05	3027.92	2406.18	2309.92	1387.94	1741.5	1316.43	1797.97	2325.61	2609.09	2726.55	2688.26	2713.8	3022.36	2622.17	3049.14	3752.14	3221.76	3571.14	4265.32	3431.59	2542.49	1988.03	2439.11	2874.45	2354.95	2425.68	1592.51	3521.67	3932.82	3273.45	2422.05	20	2688.38	705.051	122.734
2543.53	2673.15	3024.97	2449.38	2382.06	1340.6	1773.19	1300.14	1750.13	2269.55	2426.48	2988.9	2630.82	2796.5	2939.87	2461.75	3057.31	3642.54	3272.85	3533.43	4300.99	3400.18	2524.19	1925.66	2255.49	3272.09	2344.42	2195.25	1784.33	3341	3910.36	2820.95	2085.42	24	2649.01	706.779	123.034
2377.01	2698.04	2952.96	2433.34	2366.53	1303.84	1705.24	1251.11	1686.15	2484.03	2384.1	3007.78	2614.38	2657.68	2801.26	2468.64	3055.99	3629.37	3103	3499.93	4170.91	3318.17	2479.29	1942.28	2147.28	2975.83	2181.86	2340.91	1701.96	2995.5	3998.23	2758.89	2310.91	28	2600.07	686.138	119.441
2242.58	2679.01	3018.82	2453.83	2327.49	1310.89	1710.72	1173.01	1666.65	2401.86	2573.35	3056.87	2593.43	2670.4	2814.45	2224.6	3035.76	3546.35	3146.31	3464.83	4095.04	3146.8	2303.49	1746.68	2014.83	2501.78	2120.7	2062.74	1663.06	3029.09	3940.55	3088.16	1896.1	32	2536.98	707.548	123.168

## Sheet: Control_traction_stress
																																	time [min]	mean	std	SEM
174.34	187	235.52	235.43	200.17	225.5	190.87	244.31	180.85	195.01	181.49	248.11	175.91	216.31	202.47	206.03	216.22	177.73	188.19	195.1	214.78	221.07	211.99	175.34	154.68	132.13	176.93	163.79	152.72	163.81	147.96	136.23	140.29	-84	189.948	31.31	5.45037
190.02	183.24	250.59	242.28	217.54	230.06	202.63	250.69	206.71	215.99	185.57	246.47	180.86	220.65	206.58	222.17	223.67	169.34	207.49	206.79	228.19	223.59	230.25	172.66	163.02	128.89	162.81	172.9	155.71	164.4	128.22	136.64	154.62	-74	196.401	35.221	6.1312
190.54	186.44	226.8	243.73	195.25	222.33	202.31	230.14	196.55	196.71	177.83	235.89	198.84	228.79	229.54	221.95	238.98	167.75	221.72	228.78	223.26	230.2	231.54	184.82	141.85	128.6	161.05	143.71	142.17	163.66	125.01	132.75	160.04	-54	194.228	36.8006	6.40616
188.27	188.7	229.06	248.62	223.05	224.14	206.3	223.69	202.5	212.75	176.51	244.19	198.88	209.98	218.32	226.55	233.26	154.69	229.42	232.12	232.96	228.07	232.75	154.2	153.33	121.31	165.79	152.55	148.65	139.95	133.91	133.31	156.62	-44	194.679	38.2843	6.66444
187.78	193.12	224.32	242.55	212.12	225.24	202.34	227.24	209.37	203.11	175.54	244.1	206.84	211.86	209.98	227.41	232.63	163.43	235.88	241.04	237.11	240.06	233.35	156.45	147.89	126.16	173.33	142	143.18	151.83	137.32	134.04	161.78	-34	195.77	37.9618	6.6083
186.87	177.6	220.22	257.96	208.39	223.89	210.98	238.55	214.17	207.25	169.76	231.76	199.87	216.21	237.5	227.48	237.48	173.22	245.49	249.25	212.35	242.41	245.06	169.15	143.98	127.78	173.65	143.98	135.58	159.66	147	131.45	163.43	-24	197.86	39.3299	6.84647
191.16	183.9	221.13	257.3	210.12	226.71	210.21	234.77	210.48	202.61	169.81	235.31	210.63	214.99	235.9	223.14	240.48	177.29	252.67	253.4	206.66	234.22	237.98	157.28	132.5	124.89	158.73	144.49	142.46	154.37	162.12	127.64	163.02	-20	197.223	39.9434	6.95325
188.57	188.66	224.75	256.17	208.51	222.67	209.26	240.37	211.09	201.52	167.05	232.03	209.4	214.13	236.09	218.71	231.54	177.45	242.86	254.61	207.49	233.14	229.83	156.01	132.86	133.7	168.4	135.28	139.21	157.23	140	132.72	149.44	-16	195.477	39.6986	6.91064
197.59	187.69	231.32	269.82	206.83	218.26	205.85	247.13	225.34	199.26	178.08	236.04	211.59	240.47	236.5	220.94	231.84	175.68	238.92	261.02	210.57	230.65	224.12	146.83	132.64	125.77	155.66	145	143.06	145.36	142.01	121.92	137.94	-12	196.415	43.3265	7.54217
201.55	185.05	222.8	262.24	204.36	219.44	199.28	239.2	213.67	186.33	175.1	240.62	210.69	245	231.32	219.08	236.21	180.17	257.11	270.23	216.7	235.36	228.61	164.51	125.94	125.94	158.52	142.82	135.92	144.15	142.45	125.56	137.81	-8	196.477	43.9047	7.64282
202.15	176.78	222.13	247.51	199.46	221.12	193	235.02	243.68	198.24	183.05	241.41	216.62	233.86	237	216.03	246.28	180.13	252.67	266.16	207.37	219.17	230.94	155.03	135.66	127.8	158.03	142.28	134.56	146.95	141.8	125.94	161.7	-4	196.955	42.071	7.32362
226.8	203.22	237.82	258.11	223.57	244.56	211.21	254.44	234.61	223.59	207.75	251.42	225.8	231.55	247.99	235.56	262.47	213.28	282.77	286.87	227.12	231.77	233.18	151.31	142.54	137.8	163.2	153.54	130.08	156.95	149.89	144.13	172.89	4	210.842	44.8816	7.81288
234.28	233.26	245.73	264.49	214.26	251.87	210.57	264.21	225.25	221.84	207.63	253.39	243.88	236.48	260.86	242.09	278.61	222.29	300.09	301.04	241.72	242.64	250.21	177.68	152.4	144.54	177.5	162.85	143.81	169.92	180.19	153.28	179.56	8	220.861	43.9525	7.65114
248.22	225.63	250.81	289.67	254.88	268.78	226.62	279.52	245.24	230.95	221.76	290.71	264.77	255.92	277.51	257.59	287.15	231.87	315.71	310.41	266	265.44	269.13	197.48	166.88	161.45	184.68	170.18	152.85	178.79	164.84	161.27	191.94	12	235.292	47.5735	8.28148
249.66	269.24	253.83	314.27	275.21	283.98	255.47	308.78	235.98	237.23	233.09	301.9	268.72	272.66	290.7	268.14	301.44	258.63	313.94	310.81	271.93	261.93	271.86	195.18	171.89	174.81	197.35	181.64	159.74	179.43	171.91	158.48	178.76	16	244.806	50.4907	8.78931
243.1	229.5	246.45	292.12	236.56	281.75	243.59	307.61	226.78	237.23	238.34	303.38	276.27	272.94	289.55	276.43	307.89	272.18	321.41	315.46	268.24	266.51	266.8	196.7	206.37	177.69	200.39	171.15	154.44	175.55	174.8	163.55	179.57	20	243.039	49.3398	8.58897
259.89	221.89	247.47	314.9	252.24	299.51	274.22	326.35	267.36	253.07	224.99	299.29	276.2	275.85	292.72	275.99	306.74	253.03	325.3	318.12	265.99	265.03	263.98	191.24	168.76	180.23	206.06	181.56	159.36	181.77	188.06	162.68	188.46	24	247.525	51.4988	8.96479
249.42	244.52	259.97	327.06	243.13	280.54	263.18	316.86	278.68	227.29	213.3	308.01	277.71	292.8	300.21	278.29	304.19	242.87	316.68	323.81	270.48	261.38	260.14	190.27	172.2	179.87	193.65	173.76	160.2	179.13	193.61	164.66	188.2	28	246.548	52.3505	9.11305
229.23	223.25	281.43	324.69	231.28	255.6	251.14	294.62	272.85	225.94	207.83	296.04	269.15	288.74	305.55	277.97	301.96	241.93	307.2	338.65	270.85	257.3	255.69	194.38	169.38	174.03	189.93	179.84	169.58	175.08	174.45	163.01	195.22	32	242.236	51.6904	8.99814

## Sheet: Control_internal_stress
																																	time [min]	mean	std	SEM
2225.44	2463.9	2592.87	3169.53	2248.89	3082.21	2495.5	3907.59	2955.55	2329.42	2049.52	3627.82	2529.68	3427.37	2844.66	2787.47	3352.45	3114.59	2891.91	2394.22	3273.12	3724.99	3302.14	2342.47	2317.63	3059.84	2831.87	2961.57	2708.54	3007.84	2579.84	2626.44	2717.37	-84	2846.8	460.929	80.2374
2356.53	2523.18	2720.99	3466.74	2497.34	3353.89	2687.29	3877.85	3027.4	2547.11	1916.06	3520.41	2374.09	3579.83	2711.38	2819.17	3256.3	2786.17	2971.8	2477.64	3196.26	3765.67	3257.32	2543.68	2314.27	2834.16	2625.04	2944.51	2671.94	2936.31	1899.54	2626.63	2740.44	-74	2843.24	478.384	83.276
2252.24	2393.52	2656.61	3441.82	2282.14	3084.74	2573.33	3628.22	2866.7	2317.65	1761.79	3424.41	2404.71	3499.07	2532.36	2882.99	3384.67	2581.34	3114.19	2595.41	3164.91	3654.79	2872.84	2209.87	2433.78	2656.18	2572	2649.96	2348.54	2882.92	1536.06	2580.36	2819.98	-54	2729.09	502.511	87.476
2359.84	2518.36	2613.03	3559.5	2288.23	3107.75	2531.65	3711.14	2631.17	2244.11	1639.46	3418.54	2324.9	3225.67	2703.32	2858.68	3390.13	2627.93	3080.93	2687.31	3178.74	3722.76	3082.89	2176.89	2398.5	2419.81	2518.47	2760.63	2157.83	2524.9	1633.27	2530.06	2887.77	-44	2712.55	519.228	90.386
2415.95	2353.31	2481.99	3600.19	2042.33	2992.53	2411.71	3453.78	2777.74	2029.68	1560.74	3463.26	2247.93	3089.48	2889.07	2849.9	3408.01	2555.46	3132.87	2704.01	3063.02	3694.61	2917.14	2410.18	2571.38	2497.2	2767.66	2870.25	2159.71	2639.42	1658.03	2529.39	3050.76	-34	2705.72	517.312	90.0525
2450.65	2221.22	2339.83	3539.08	2075.05	3046.57	2479.02	3411.83	2874.58	2121.87	1595.58	3647.2	2287.83	3100.67	2733.37	2836.58	3444.9	2892.68	3040.14	2725.72	2872.24	3723.69	3003.72	2004.7	2085.93	2391.85	2715.57	3043.26	2150.99	2541.38	1532.62	2550.53	2855.31	-24	2676.85	550.372	95.8074
2478.91	2277.85	2276.13	3409.45	2008	2904.61	2426.43	3387.36	2675.14	2049.65	1541.04	3478.88	2320.18	3043.45	2829.42	2809.49	3405.33	2831.51	2999.84	2647.38	2676.95	3451.09	2798.47	2307.18	1827.25	2292.64	2628.29	2950.99	2359.38	2631.06	1598.56	2574.55	3045.47	-20	2634.6	509.359	88.668
2430.1	2171.89	2291.58	3350.75	2053.75	2964	2555.1	3434.69	2715.22	2107.45	1646.13	3311.81	2277.42	3192	3016.04	2859.61	3296.24	2714.32	2837.23	2600.62	2752.88	3328.32	2801.01	2268.98	1841.63	2424.89	2640.61	2959.38	2362.16	2703.71	1519.52	2589.9	2741.26	-16	2629.1	486.997	84.7753
2548.48	2221.43	2338.03	3464.35	2073.01	2957.31	2489.93	3424.42	2623.15	2167.47	1695.37	3319.36	2407.23	3375.51	2899.09	2925.34	3490.19	2843.58	2759.1	2762.23	2839.46	3446.64	2860.27	2211.11	1901.94	2294.49	2646.63	2821.41	2320.34	2516.26	1538.18	2307.55	2662.11	-12	2640.94	505.942	88.0733
2488.33	2210.33	2269.15	3368.64	2053.76	2965.01	2449.34	3378.03	2684.3	2094.11	1719.11	3470.42	2497.56	3392.79	2994.55	3033.24	3574.38	2967.45	2879.17	3102.57	2977.22	3612.71	2988.6	2379.97	2042.5	2482.41	2691.74	2960.63	2436.48	2458.53	1611.29	2337.8	2751.22	-8	2706.77	521.066	90.706
2492.36	2192.74	2203.87	3335.5	2113.52	3046.17	2453.48	3457.2	2562.02	2196.64	1725.77	3365.74	2444.32	3258.83	2913.39	2973.1	3426	2814.71	2713.78	2987.55	2732.71	3314.02	2852.77	2330.11	2217.32	2454.82	2705.33	3122.05	2541.26	2563.19	1590.97	2295.81	2944.43	-4	2677.01	478.377	83.2747
3536.24	2887.29	3189.72	4241.35	2662.13	3724.29	3055.65	4379.56	3167.81	2706.74	2231.34	4077.42	3257.24	4095.95	3523.18	3536.97	4053.11	3674.96	3202.5	3764.4	3363.76	4050.07	3297.76	2675.28	2487.17	2831.45	3132.65	3384.47	2718.16	2934.01	2621.66	2883.89	3289.22	4	3292.04	550.647	95.8552
2967.16	2416.58	2723.11	3838.94	2450.72	3301.47	3021.79	3919.09	3029.86	2521.26	2126.76	3695.46	3061.88	3670.78	3262.16	3350.74	3748.14	3496.46	3052.97	3394.52	3388.49	3860.53	3318.73	2411.21	2567.13	2837.72	3261.29	3508.37	2968.55	3143.91	3019.6	3024.93	3432.48	8	3145.24	462.33	80.4813
2928.77	2620.09	3093.31	4164.66	2761.87	3617.6	3561.25	4452.23	3149.52	2760.26	2461	4039.99	3286.16	4017.76	3476.57	3704.3	3854.53	3705.34	3296.32	3815.04	3759.06	4156.57	3806.31	2842.62	2829.75	3354.91	3672.64	3944.67	3449.35	3523.72	3235.04	3265.17	3938.77	12	3471.07	496.805	86.4826
3097	2996.99	3658.26	4430.87	3055.28	3945.4	4172.18	4969.82	3235.18	2983.06	2843.76	4348.41	3410.42	4444.76	3868.66	3938.05	3996.96	3967.08	3470.09	4044.82	4084.37	4240.79	3869.41	3239.49	3015.21	3468.26	3898.96	4343.04	3820.93	3679.42	3506.72	3191.3	3387.8	16	3715.84	521.436	90.7704
3206.36	2905.43	3762.14	4488.9	3099.74	3944.25	4058.47	5224.78	3320.79	3120.4	2865.97	4508.4	3551.9	4554.67	3964.41	4026	4020.96	4209.13	3545.02	4050.2	4097.25	4259.3	3774.12	3032.17	3318.97	2159.04	3944.51	4343.44	3698.47	3621.81	3538.45	3226.51	3823.72	20	3735.32	606.919	105.651
3370.86	2875.65	3782.85	4464.3	3025.37	3962	4016.18	5131.9	3115.52	3078.78	2790.56	4371.32	3436.76	4610.75	4200.4	3991.32	3911.02	3946.78	3550.46	4064.03	4116.34	4068.55	3636	3036.22	2985.05	3599.47	3921.48	4316.14	3857.6	3623.87	3718.12	3170.1	3961.8	24	3748.71	546.534	95.1394
3206.18	2789.17	3615.72	4386.5	2918.42	3781.37	3932.1	4877.22	3117.96	2945.85	2811.07	4246.07	3356.18	4618.35	4188.55	3882.37	3860.62	3755.53	3513.12	4244.24	4114.85	4059.33	3663.08	3062.84	3161.68	3595.9	3812.65	4104.04	3621.07	3585.96	3699.5	3183.24	3880.81	28	3684.59	521.258	90.7393
3096.46	2775.42	3782.57	4308.18	2851.57	3686.97	3895.23	4704.01	3044.4	2919.15	2762.65	4112.17	3304.75	4453.9	4060.11	3689.93	3798.34	3648.81	3475.24	4237.86	4074.84	4069.45	3609.02	3194.58	3079.46	3529.32	3786.8	3993.57	3873.96		3519.4	3080.64	4120.18	32	3641.84	514.935	91.0285
