# Supplementary material for: Human endothelial cells display a rapid tensional stress increase in response to tumor necrosis factor-α
Source: PLoS One. 2022 Jun 24;17(6):e0270197. doi: 10.1371/journal.pone.0270197 (PMC9232152; doi:10.1371/journal.pone.0270197)
Supplement: S2 File — (ZIP) [file pone.0270197.s008.zip › Radial_Profiles(Fig1C).xlsx]

## Sheet: RadialProfiles_single_example
distance from center in µM	Average radial traction stress at given distance away from center [Pa]	Average radial internal normal stress at given distance away from center [Pa]
4.9818	130.32	2269.88
5.0901	128.436	2264.12
5.1984	127.173	2258.26
5.3067	125.949	2252.51
5.415	124.759	2246.98
5.5233	124.164	2241.41
5.6316	123.608	2236.15
5.7399	123.596	2230.83
5.8482	123.771	2225.69
5.9565	124.271	2220.53
6.0648	124.9	2215.19
6.1731	125.849	2209.92
6.2814	126.581	2204.31
6.3897	127.693	2198.61
6.498	128.596	2192.52
6.6063	129.465	2186.11
6.7146	130.449	2179.46
6.8229	131.126	2172.3
6.9312	132.024	2165
7.0395	132.743	2157.28
7.1478	133.657	2149.43
7.2561	134.678	2141.48
7.3644	135.957	2133.14
7.4727	137.536	2125.05
7.581	139.602	2116.73
7.6893	141.845	2108.7
7.7976	144.367	2100.71
7.9059	147.388	2092.73
8.0142	150.217	2085.23
8.1225	153.661	2077.63
8.2308	156.594	2070.55
8.3391	159.746	2063.59
8.4474	162.684	2056.9
8.5557	164.929	2050.65
8.664	167.177	2044.34
8.7723	168.42	2038.55
8.8806	169.665	2032.74
8.9889	170.28	2027.25
9.0972	170.429	2021.93
9.2055	170.357	2016.52
9.3138	169.836	2011.41
9.4221	168.983	2006.23
9.5304	168.011	2001.2
9.6387	166.654	1996.17
9.747	165.251	1991.3
9.8553	164.037	1986.51
9.9636	162.125	1981.99
10.0719	160.936	1977.4
10.1802	158.871	1973.2
10.2885	157.223	1969.12
10.3968	155.656	1965.15
10.5051	153.366	1961.51
10.6134	152.159	1957.59
10.7217	149.841	1954.2
10.83	148.559	1950.5
10.9383	146.826	1946.95
11.0466	144.882	1943.44
11.1549	143.992	1939.64
11.2632	142.16	1936.24
11.3715	141.622	1932.34
11.4798	140.329	1928.69
11.5881	139.458	1925.03
11.6964	138.925	1921.28
11.8047	137.657	1917.87
11.913	137.406	1914.09
12.0213	136.319	1910.77
12.1296	135.931	1907.35
12.2379	135.449	1904.12
12.3462	134.58	1901.12
12.4545	134.504	1897.95
12.5628	133.395	1895.38
12.6711	133.288	1892.55
12.7794	132.672	1890.09
12.8877	132.208	1887.75
12.996	132.141	1885.41
13.1043	131.364	1883.59
13.2126	131.634	1881.41
13.3209	131.169	1879.72
13.4292	131.249	1878.02
13.5375	131.26	1876.41
13.6458	130.915	1875.23
13.7541	131.526	1873.78
13.8624	130.888	1872.95
13.9707	131.275	1871.97
14.079	130.837	1871.34
14.1873	130.543	1871.02
14.2956	130.598	1870.73
14.4039	129.518	1870.91
14.5122	129.39	1871.1
14.6205	128.216	1871.62
14.7288	127.307	1872.33
14.8371	126.135	1873.18
14.9454	124.397	1874.3
15.0537	123.172	1875.41
15.162	121.272	1876.77
15.2703	119.625	1878.1
15.3786	117.888	1879.52
15.4869	115.99	1881.03
15.5952	114.463	1882.45
15.7035	112.759	1884.06
15.8118	111.409	1885.46
15.9201	110.222	1887.04
16.0284	109.05	1888.57
16.1367	108.287	1890.09
16.245	107.681	1891.84
16.3533	107.352	1893.35
16.4616	107.216	1895.21
16.5699	107.209	1896.9
16.6782	107.548	1898.69
16.7865	107.971	1900.64
16.8948	108.43	1902.31
17.0031	108.922	1904.41
17.1114	109.507	1906.07
17.2197	110.067	1907.99
17.328	110.602	1909.89
17.4363	110.994	1911.54
17.5446	111.35	1913.68
17.6529	111.612	1915.31
17.7612	111.683	1917.37
17.8695	111.684	1919.28
17.9778	111.625	1921.12
18.0861	111.395	1923.35
18.1944	111.246	1925.09
18.3027	110.813	1927.34
18.411	110.52	1929.21
18.5193	110.114	1931.17
18.6276	109.617	1933.29
18.7359	109.311	1934.97
18.8442	108.751	1937.14
18.9525	108.418	1938.78
19.0608	107.853	1940.64
19.1691	107.317	1942.42
19.2774	106.931	1943.88
19.3857	106.164	1945.69
19.494	105.757	1946.98
19.6023	104.958	1948.6
19.7106	104.432	1949.9
19.8189	103.794	1951.14
19.9272	102.915	1952.61
20.0355	102.4	1953.55
20.1438	101.559	1955.03
20.2521	101.156	1956
20.3604	100.475	1957.19
20.4687	99.7909	1958.42
20.577	99.2185	1959.3
20.6853	98.3361	1960.67
20.7936	97.6805	1961.45
20.9019	96.7944	1962.65
21.0102	95.9792	1963.63
21.1185	95.1463	1964.49
21.2268	94.1376	1965.69
21.3351	93.2655	1966.3
21.4434	92.2516	1967.52
21.5517	91.4319	1968.18
21.66	90.6303	1969.04
21.7683	89.9041	1969.97
21.8766	89.3245	1970.47
21.9849	88.6958	1971.47
22.0932	88.2202	1971.84
22.2015	87.8349	1972.61
22.3098	87.5229	1973.13
22.4181	87.3362	1973.48
22.5264	87.222	1974.12
22.6347	87.3419	1974.22
22.743	87.5537	1974.72
22.8513	87.8835	1974.81
22.9596	88.4121	1974.96
23.0679	89.2428	1975.21
23.1762	90.3585	1975.06
23.2845	91.6699	1975.31
23.3928	93.3699	1975.08
23.5011	95.1396	1975.08
23.6094	97.0778	1975.03
23.7177	99.165	1974.78
23.826	101.047	1974.85
23.9343	103.288	1974.56
24.0426	104.866	1974.55
24.1509	106.634	1974.42
24.2592	108.038	1974.27
24.3675	108.93	1974.31
24.4758	109.921	1974.08
24.5841	109.964	1974.12
24.6924	110.465	1973.94
24.8007	110.365	1973.82
24.909	110.15	1973.71
25.0173	110.068	1973.4
25.1256	109.477	1973.2
25.2339	109.374	1972.79
25.3422	108.84	1972.35
25.4505	108.479	1971.85
25.5588	108.089	1971.21
25.6671	107.569	1970.64
25.7754	107.126	1969.88
25.8837	106.515	1969.22
25.992	105.859	1968.42
26.1003	105.152	1967.6
26.2086	104.392	1966.78
26.3169	103.52	1965.77
26.4252	102.811	1964.85
26.5335	101.941	1963.7
26.6418	101.306	1962.55
26.7501	100.727	1961.32
26.8584	100.198	1959.98
26.9667	99.952	1958.67
27.075	99.5487	1957.19
27.1833	99.4821	1955.82
27.2916	99.3237	1954.36
27.3999	99.2133	1952.95
27.5082	99.104	1951.6
27.6165	98.911	1950.25
27.7248	98.7861	1949.01
27.8331	98.5172	1947.75
27.9414	98.2328	1946.58
28.0497	97.9238	1945.41
28.158	97.725	1944.23
28.2663	97.5666	1943.09
28.3746	97.5185	1941.88
28.4829	97.5603	1940.66
28.5912	97.7488	1939.38
28.6995	98.0843	1938.02
28.8078	98.4786	1936.71
28.9161	99.0676	1935.26
29.0244	99.7286	1933.88
29.1327	100.518	1932.51
29.241	101.376	1931.15
29.3493	102.204	1929.86
29.4576	103.162	1928.55
29.5659	104.042	1927.34
29.6742	105.053	1926.12
29.7825	106.029	1924.88
29.8908	107.122	1923.67
29.9991	108.329	1922.39
30.1074	109.537	1921.12
30.2157	110.894	1919.78
30.324	112.177	1918.39
30.4323	113.565	1917.01
30.5406	114.837	1915.56
30.6489	116.029	1914.13
30.7572	117.027	1912.62
30.8655	117.95	1911.21
30.9738	118.626	1909.79
31.0821	119.07	1908.4
31.1904	119.195	1907
31.2987	119.058	1905.62
31.407	118.772	1904.29
31.5153	118.118	1902.95
31.6236	117.282	1901.62
31.7319	116.225	1900.28
31.8402	115.041	1898.99
31.9485	113.792	1897.67
32.0568	112.217	1896.3
32.1651	110.646	1894.92
32.2734	109.016	1893.57
32.3817	107.292	1892.2
32.49	105.585	1890.77
32.5983	103.67	1889.36
32.7066	102.041	1887.89
32.8149	100.303	1886.52
32.9232	98.7513	1885.07
33.0315	97.2858	1883.61
33.1398	95.9777	1882.2
33.2481	95.0558	1880.68
33.3564	94.0881	1879.24
33.4647	93.5937	1877.62
33.573	93.1222	1876.06
33.6813	92.9419	1874.44
33.7896	93.0686	1872.71
33.8979	93.1213	1871
34.0062	93.6929	1869.1
34.1145	94.0901	1867.29
34.2228	94.9004	1865.42
34.3311	95.8136	1863.5
34.4394	96.6701	1861.61
34.5477	97.9679	1859.68
34.656	98.9335	1857.83
34.7643	100.264	1855.93
34.8726	101.509	1854.03
34.9809	102.712	1852.21
35.0892	104.095	1850.32
35.1975	105.193	1848.5
35.3058	106.517	1846.54
35.4141	107.585	1844.65
35.5224	108.617	1842.75
35.6307	109.609	1840.8
35.739	110.403	1838.88
35.8473	111.195	1836.82
35.9556	111.772	1834.95
36.0639	112.271	1832.96
36.1722	112.699	1831.05
36.2805	112.914	1829.08
36.3888	113.012	1827.13
36.4971	112.908	1825.31
36.6054	112.714	1823.31
36.7137	112.4	1821.34
36.822	111.898	1819.38
36.9303	111.447	1817.37
37.0386	110.823	1815.38
37.1469	110.315	1813.13
37.2552	109.646	1811.04
37.3635	109.029	1808.84
37.4718	108.528	1806.61
37.5801	107.937	1804.35
37.6884	107.656	1801.96
37.7967	107.094	1799.81
37.905	106.943	1797.54
38.0133	106.594	1795.35
38.1216	106.326	1793.16
38.2299	106.342	1791.11
38.3382	106.001	1789.22
38.4465	106.221	1787.27
38.5548	106.016	1785.45
38.6631	106.076	1783.71
38.7714	106.173	1782.04
38.8797	106.067	1780.42
38.988	106.399	1778.61
39.0963	106.295	1777.03
39.2046	106.499	1775.3
39.3129	106.542	1773.61
39.4212	106.6	1771.75
39.5295	106.75	1769.78
39.6378	106.566	1768.03
39.7461	106.509	1765.99
39.8544	106.198	1764.12
39.9627	105.935	1762.1
40.071	105.337	1760.16
40.1793	104.697	1758.45
40.2876	103.938	1756.45
40.3959	103.04	1754.73
40.5042	101.995	1752.97
40.6125	100.738	1751.24
40.7208	99.5077	1749.66
40.8291	98.2285	1747.74
40.9374	96.8572	1746.25
41.0457	95.536	1744.56
41.154	94.2051	1742.99
41.2623	93.07	1741.46
41.3706	91.9883	1739.8
41.4789	91.0714	1738.52
41.5872	90.2934	1737.08
41.6955	89.7453	1735.79
41.8038	89.3485	1734.56
41.9121	89.0462	1733.37
42.0204	88.9538	1732.37
42.1287	88.8629	1731.23
42.237	89.0226	1730.1
42.3453	89.0563	1729.11
42.4536	89.2564	1728.01
42.5619	89.5425	1726.94
42.6702	89.7661	1725.65
42.7785	90.2317	1724.51
42.8868	90.522	1723.28
42.9951	91.0627	1722.09
43.1034	91.6329	1720.76
43.2117	92.195	1719.51
43.32	92.9733	1718.34
43.4283	93.6649	1717.09
43.5366	94.5489	1715.96
43.6449	95.4153	1714.65
43.7532	96.2342	1713.65
43.8615	97.1199	1712.53
43.9698	97.9197	1711.32
44.0781	98.7836	1710.18
44.1864	99.4861	1708.93
44.2947	100.115	1707.9
44.403	100.746	1706.67
44.5113	101.234	1705.3
44.6196	101.637	1704.26
44.7279	101.944	1702.89
44.8362	102.131	1701.87
44.9445	102.245	1700.56
45.0528	102.162	1699.35
45.1611	102.074	1698.37
45.2694	101.816	1697.08
45.3777	101.484	1696.07
45.486	101.052	1694.78
45.5943	100.599	1693.74
45.7026	100.152	1692.7
45.8109	99.6593	1691.39
45.9192	99.2143	1690.29
46.0275	98.8108	1688.94
46.1358	98.5281	1687.81
46.2441	98.2325	1686.52
46.3524	98.0466	1685.01
46.4607	97.9894	1683.81
46.569	97.964	1682.23
46.6773	98.1264	1680.96
46.7856	98.1705	1679.27
46.8939	98.3922	1677.82
47.0022	98.54	1676.43
47.1105	98.6978	1674.79
47.2188	98.9238	1673.48
47.3271	98.952	1671.77
47.4354	99.1647	1670.59
47.5437	99.1924	1669.28
47.652	99.2199	1667.85
47.7603	99.269	1666.76
47.8686	99.1585	1665.32
47.9769	99.3395	1664.41
48.0852	99.3393	1663.13
48.1935	99.5704	1661.92
48.3018	99.9089	1661.01
48.4101	100.206	1659.62
48.5184	100.978	1658.85
48.6267	101.531	1657.37
48.735	102.623	1656.38
48.8433	103.708	1655.34
48.9516	104.861	1653.97
49.0599	106.403	1653.1
49.1682	107.556	1651.48
49.2765	109.18	1650.61
49.3848	110.476	1649.25
49.4931	111.717	1647.82
49.6014	112.945	1646.74
49.7097	113.628	1644.98
49.818	114.495	1644.02
49.9263	114.687	1642.3
50.0346	114.784	1640.9
50.1429	114.614	1639.64
50.2512	113.951	1637.86
50.3595	113.436	1636.92
50.4678	112.372	1634.93
50.5761	111.497	1633.86
50.6844	110.475	1632.4
50.7927	109.35	1630.73
50.901	108.47	1629.71
51.0093	107.426	1627.72
51.1176	106.782	1626.83
51.2259	106.151	1625.13
51.3342	105.692	1623.65
51.4425	105.474	1622.51
51.5508	105.187	1620.59
51.6591	105.258	1619.75
51.7674	105.154	1617.84
51.8757	105.273	1616.63
51.984	105.423	1615.35
52.0923	105.461	1613.55
52.2006	105.771	1612.68
52.3089	105.661	1610.69
52.4172	106.01	1609.74
52.5255	106.14	1608.31
52.6338	106.393	1606.84
52.7421	106.897	1605.93
52.8504	107.165	1604.2
52.9587	108.089	1603.53
53.067	108.717	1602.07
53.1753	109.728	1601.1
53.2836	110.908	1600.21
53.3919	112.023	1598.76
53.5002	113.713	1598.29
53.6085	114.999	1596.71
53.7168	116.722	1596.14
53.8251	118.499	1595.05
53.9334	120.126	1593.88
54.0417	122.092	1593.33
54.15	123.528	1591.7
54.2583	125.411	1591.4
54.3666	127.082	1590.05
54.4749	128.552	1589.31
54.5832	130.04	1588.66
54.6915	131.171	1587.27
54.7998	132.408	1587.22
54.9081	133.321	1585.69
55.0164	133.932	1585.52
55.1247	134.551	1584.74
55.233	134.821	1583.8
55.3413	135.089	1583.86
55.4496	135.046	1582.46
55.5579	134.766	1582.77
55.6662	134.517	1581.93
55.7745	133.954	1581.55
55.8828	133.417	1581.65
55.9911	132.584	1580.56
56.0994	131.883	1581.22
56.2077	131.013	1580.24
56.316	130.114	1580.49
56.4243	129.136	1580.51
56.5326	128.115	1579.85
56.6409	127.255	1580.74
56.7492	126.253	1579.81
56.8575	125.459	1580.68
56.9658	124.659	1580.64
57.0741	124.05	1580.56
57.1824	123.62	1581.57
57.2907	123.224	1580.94
57.399	123.098	1582.18
57.5073	123.069	1581.96
57.6156	123.26	1582.41
57.7239	123.569	1583.16
57.8322	123.928	1582.7
57.9405	124.52	1583.91
58.0488	125.12	1583.3
58.1571	125.849	1584.13
58.2654	126.529	1584.37
58.3737	127.211	1584.22
58.482	127.993	1585.29
58.5903	128.447	1584.7
58.6986	129	1585.93
58.8069	129.244	1586
58.9152	129.395	1586.52
59.0235	129.548	1587.58
59.1318	129.153	1587.39
59.2401	129.064	1589.02
59.3484	128.444	1588.9
59.4567	127.988	1590.21
59.565	127.416	1591.09
59.6733	126.456	1591.35
59.7816	125.959	1593.18
59.8899	124.925	1593.04
59.9982	124.304	1594.94
60.1065	123.506	1595.57
60.2148	122.738	1596.45
60.3231	122.298	1598.17
60.4314	121.577	1598.17
60.5397	121.225	1600.3
60.648	120.735	1600.47
60.7563	120.249	1601.89
60.8646	119.899	1603.12
60.9729	119.319	1603.23
61.0812	118.888	1605.24
61.1895	118.337	1604.93
61.2978	117.734	1606.65
61.4061	117.191	1607.3
61.5144	116.493	1607.61
61.6227	115.907	1609.34
61.731	115.274	1608.89
61.8393	114.594	1610.67
61.9476	113.998	1610.78
62.0559	113.388	1611.44
62.1642	112.892	1612.69
62.2725	112.494	1612.34
62.3808	112.147	1614
62.4891	111.954	1613.65
62.5974	111.861	1614.65
62.7057	111.862	1615.36
62.814	111.957	1615.21
62.9223	112.236	1616.64
63.0306	112.498	1616.13
63.1389	113.035	1617.42
63.2472	113.515	1617.71
63.3555	114.104	1618.08
63.4638	114.813	1619.39
63.5721	115.252	1619.08
63.6804	116.004	1620.63
63.7887	116.398	1620.59
63.897	116.891	1621.55
64.0053	117.278	1622.41
64.1136	117.291	1622.39
64.2219	117.561	1623.83
64.3302	117.332	1623.39
64.4385	117.291	1624.63
64.5468	117.084	1624.88
64.6551	116.767	1625.04
64.7634	116.662	1626.15
64.8717	116.228	1625.6
64.98	116.042	1626.95
65.0883	115.71	1626.75
65.1966	115.455	1627.41
65.3049	115.255	1628.16
65.4132	114.904	1627.92
65.5215	114.769	1629.46
65.6298	114.498	1628.89
65.7381	114.305	1630.3
65.8464	114.068	1630.71
65.9547	113.803	1630.93
66.063	113.667	1632.49
66.1713	113.444	1631.91
66.2796	113.319	1633.64
66.3879	113.191	1633.58
66.4962	113.097	1634.19
66.6045	113.098	1635.23
66.7128	113.029	1634.59
66.8211	113.076	1636.21
66.9294	113.187	1635.48
67.0377	113.286	1636.34
67.146	113.357	1636.68
67.2543	113.354	1636.09
67.3626	113.44	1637.4
67.4709	113.513	1636.28
67.5792	113.545	1637.31
67.6875	113.59	1637.06
67.7958	113.665	1636.73
67.9041	113.853	1637.66
68.0124	113.975	1636.41
68.1207	114.224	1637.53
68.229	114.481	1636.64
68.3373	114.911	1636.79
68.4456	115.328	1637.19
68.5539	115.815	1636.11
68.6622	116.315	1637.24
68.7705	116.779	1636.04
68.8788	117.287	1636.81
68.9871	117.66	1636.72
69.0954	118.011	1636.11
69.2037	118.277	1637.09
69.312	118.342	1635.97
69.4203	118.489	1636.94
69.5286	118.349	1636.44
69.6369	118.273	1636.31
69.7452	118.111	1636.89
69.8535	117.908	1635.77
69.9618	117.892	1636.66
70.0701	117.673	1635.52
70.1784	117.703	1635.83
70.2867	117.722	1635.6
70.395	117.771	1634.6
70.5033	118.01	1635.12
70.6116	118.128	1633.56
70.7199	118.494	1634.09
70.8282	118.861	1633.16
70.9365	119.241	1632.49
71.0448	119.748	1632.64
71.1531	120.131	1631.14
71.2614	120.727	1631.74
71.3697	121.272	1630.32
71.478	121.889	1630.3
71.5863	122.619	1630.09
71.6946	123.328	1628.76
71.8029	124.209	1629.4
71.9112	125.036	1627.62
72.0195	125.928	1628.25
72.1278	126.862	1627.61
72.2361	127.797	1626.81
72.3444	128.714	1627.43
72.4527	129.657	1625.92
72.561	130.532	1627.03
72.6693	131.458	1626.2
72.7776	132.335	1626.37
72.8859	133.123	1626.99
72.9942	134.024	1626.14
73.1025	134.791	1627.63
73.2108	135.656	1626.64
73.3191	136.425	1627.7
73.4274	137.119	1628.12
73.5357	137.88	1627.65
73.644	138.448	1629.04
73.7523	139.038	1627.98
73.8606	139.522	1629.37
73.9689	139.848	1629.16
74.0772	140.107	1629.21
74.1855	140.137	1630.19
74.2938	140.044	1629.38
74.4021	139.848	1630.83
74.5104	139.392	1630.18
74.6187	138.908	1630.95
74.727	138.232	1631.59
74.8353	137.43	1631.28
74.9436	136.576	1632.67
75.0519	135.519	1631.88
75.1602	134.507	1633.21
75.2685	133.342	1633.34
75.3768	132.17	1633.47
75.4851	131.002	1634.61
75.5934	129.71	1633.84
75.7017	128.457	1635.43
75.81	127.112	1634.97
75.9183	125.819	1635.64
76.0266	124.51	1636.38
76.1349	123.206	1635.99
76.2432	121.875	1637.62
76.3515	120.544	1636.77
76.4598	119.267	1638.17
76.5681	117.943	1638.49
76.6764	116.66	1638.58
76.7847	115.45	1640.04
76.893	114.271	1639.21
77.0013	113.197	1640.91
77.1096	112.125	1640.77
77.2179	111.197	1641.36
77.3262	110.332	1642.42
77.4345	109.444	1641.91
77.5428	108.628	1643.67
77.6511	107.86	1643
77.7594	107.184	1644.18
77.8677	106.575	1644.66
77.976	105.915	1644.44
78.0843	105.476	1646.06
78.1926	104.947	1645.14
78.3009	104.628	1646.65
78.4092	104.239	1646.67
78.5175	103.932	1646.86
78.6258	103.841	1648.02
78.7341	103.609	1647.24
78.8424	103.692	1648.8
78.9507	103.606	1648.32
79.059	103.792	1648.83
79.1673	104.005	1649.49
79.2756	104.162	1648.79
79.3839	104.622	1650.15
79.4922	104.896	1649.15
79.6005	105.517	1649.98
79.7088	106.046	1649.99
79.8171	106.622	1649.6
79.9254	107.496	1650.54
80.0337	108.224	1649.54
80.142	109.367	1650.55
80.2503	110.468	1650.11
80.3586	111.713	1650.13
80.4669	113.123	1650.63
80.5752	114.363	1649.77
80.6835	115.842	1650.69
80.7918	117.063	1649.83
80.9001	118.337	1650.19
81.0084	119.512	1650.08
81.1167	120.366	1649.35
81.225	121.197	1650.01
81.3333	121.646	1648.78
81.4416	121.991	1649.31
81.5499	122.121	1648.68
81.6582	121.953	1648.33
81.7665	121.88	1648.54
81.8748	121.595	1647.39
81.9831	121.382	1647.83
82.0914	121.164	1646.83
82.1997	120.966	1646.7
82.308	121.007	1646.31
82.4163	121.074	1645.21
82.5246	121.235	1645.36
82.6329	121.539	1643.88
82.7412	121.82	1643.9
82.8495	122.25	1643
82.9578	122.556	1642.04
83.0661	122.834	1641.97
83.1744	123.208	1640.42
83.2827	123.33	1640.48
83.391	123.601	1639.28
83.4993	123.534	1638.8
83.6076	123.617	1638.33
83.7159	123.569	1636.92
83.8242	123.412	1636.89
83.9325	123.342	1635.38
84.0408	123.13	1635.03
84.1491	123.086	1634.14
84.2574	122.936	1632.84
84.3657	122.881	1632.53
84.474	122.796	1630.86
84.5823	122.787	1630.42
84.6906	122.786	1629.12
84.7989	122.82	1627.99
84.9072	122.934	1627.26
85.0155	123.007	1625.48
85.1238	123.241	1624.83
85.2321	123.337	1623.07
85.3404	123.599	1622.07
85.4487	123.824	1620.83
85.557	124.044	1619.07
85.6653	124.42	1618.12
85.7736	124.633	1616.23
85.8819	125.114	1615.25
85.9902	125.441	1613.64
86.0985	125.885	1612.2
86.2068	126.315	1611.15
86.3151	126.636	1609.4
86.4234	127.131	1608.45
86.5317	127.44	1606.73
86.64	127.828	1605.57
86.7483	128.094	1604.37
86.8566	128.27	1602.72
86.9649	128.433	1601.7
87.0732	128.326	1599.86
87.1815	128.253	1598.88
87.2898	127.971	1597.27
87.3981	127.61	1595.75
87.5064	127.204	1594.56
87.6147	126.456	1592.74
87.723	125.912	1591.62
87.8313	125.153	1589.82
87.9396	124.531	1588.36
88.0479	124.012	1587.03
88.1562	123.432	1585.27
88.2645	123.278	1584.02
88.3728	123.01	1582.13
88.4811	123.109	1580.82
88.5894	123.318	1579.41
88.6977	123.641	1577.69
88.806	124.414	1576.47
88.9143	124.914	1574.71
89.0226	125.77	1573.56
89.1309	126.59	1572
89.2392	127.35	1570.47
89.3475	128.259	1569.19
89.4558	128.697	1567.7
89.5641	129.382	1566.36
89.6724	129.689	1564.8
89.7807	129.902	1563.29
89.889	129.944	1561.85
89.9973	129.673	1560.28
90.1056	129.492	1558.74
90.2139	128.971	1557.14
90.3222	128.425	1555.55
90.4305	127.73	1554.1
90.5388	127.071	1552.51
90.6471	126.388	1550.95
90.7554	125.687	1549.6
90.8637	125.015	1548.15
90.972	124.432	1546.79
91.0803	123.965	1545.32
91.1886	123.477	1543.89
91.2969	123.059	1542.77
91.4052	122.679	1541.21
91.5135	122.33	1540.06
91.6218	122.028	1538.55
91.7301	121.591	1537.26
91.8384	121.212	1536.05
91.9467	120.745	1534.42
92.055	120.29	1533.37
92.1633	119.833	1531.82
92.2716	119.335	1530.64
92.3799	119.01	1529.3
92.4882	118.645	1527.76
92.5965	118.44	1526.8
92.7048	118.253	1525.3
92.8131	118.188	1524.35
92.9214	118.28	1522.99
93.0297	118.401	1521.8
93.138	118.64	1521.11
93.2463	118.933	1519.71
93.3546	119.213	1519.17
93.4629	119.571	1517.97
93.5712	119.821	1517.28
93.6795	120.017	1516.59
93.7878	120.209	1515.46
93.8961	120.222	1515.1
94.0044	120.281	1513.98
94.1127	120.173	1513.64
94.221	119.98	1512.81
94.3293	119.84	1511.96
94.4376	119.537	1511.74
94.5459	119.396	1510.81
94.6542	119.138	1510.75
94.7625	118.984	1509.96
94.8708	118.951	1509.6
94.9791	118.942	1509.56
95.0874	119.157	1508.73
95.1957	119.421	1508.94
95.304	119.996	1508.04
95.4123	120.725	1508.07
95.5206	121.618	1507.65
95.6289	122.732	1506.85
95.7372	123.873	1506.87
95.8455	125.369	1505.77
95.9538	126.708	1505.82
96.0621	128.242	1504.84
96.1704	129.644	1504.15
96.2787	130.95	1503.91
96.387	132.34	1502.82
96.4953	133.141	1502.84
96.6036	134.055	1501.71
96.7119	134.419	1501.39
96.8202	134.743	1501.18
96.9285	134.648	1500.23
97.0368	134.183	1500.44
97.1451	133.743	1499.4
97.2534	132.972	1499.65
97.3617	132.207	1499.13
97.47	131.267	1498.57
97.5783	130.367	1498.77
97.6866	129.63	1497.87
97.7949	128.78	1498.39
97.9032	128.109	1497.56
98.0115	127.486	1497.45
98.1198	126.997	1497.59
98.2281	126.668	1496.97
98.3364	126.181	1497.57
98.4447	125.899	1496.77
98.553	125.5	1497.21
98.6613	125.122	1497.28
98.7696	124.738	1496.93
98.8779	124.173	1497.62
98.9862	123.813	1496.87
99.0945	123.292	1497.83
99.2028	122.95	1497.35
99.3111	122.684	1497.37
99.4194	122.486	1497.76
99.5277	122.595	1497.12
99.636	122.719	1498
99.7443	123.208	1497.21
99.8526	123.766	1497.51
99.9609	124.487	1497.64
100.069	125.392	1497.21
100.177	126.253	1497.95
100.286	127.377	1497.12
100.394	128.27	1497.82
100.502	129.248	1497.69
100.611	130.174	1497.47
100.719	130.857	1498.14
100.827	131.664	1497.43
100.936	132.017	1498.49
101.044	132.651	1498.02
101.152	133.033	1498.25
101.26	133.344	1498.74
101.369	133.791	1498.35
101.477	133.947	1499.35
101.585	134.475	1498.76
101.694	134.704	1499.22
101.802	135.026	1499.26
101.91	135.465	1498.91
102.019	135.64	1499.35
102.127	136.117	1498.4
102.235	136.2	1498.85
102.344	136.516	1498.16
102.452	136.758	1497.77
102.56	136.776	1497.77
102.668	137.079	1496.87
102.777	136.961	1497.44
102.885	137.137	1496.53
102.993	137.033	1496.7
103.102	136.887	1496.63
103.21	136.941	1496.34
103.318	136.561	1496.99
103.427	136.596	1496.3
103.535	136.254	1497.04
103.643	136.169	1496.72
103.751	136.123	1496.8
103.86	135.858	1497.12
103.968	136.099	1496.38
104.076	136.007	1497.12
104.185	136.41	1496.29
104.293	136.808	1496.35
104.401	137.294	1496.14
104.51	138.176	1495.34
104.618	138.815	1495.86
104.726	139.961	1494.64
104.834	140.961	1495
104.943	142.063	1494.39
105.051	143.236	1493.98
105.159	144.171	1494.36
105.268	145.301	1493.27
105.376	146.028	1494.03
105.484	146.776	1493.28
105.593	147.274	1493.28
105.701	147.5	1493.52
105.809	147.73	1492.71
105.917	147.491	1493.53
106.026	147.269	1492.7
106.134	146.758	1493.03
106.242	146.024	1492.95
106.351	145.276	1492.44
106.459	144.12	1493.11
106.567	143.2	1492.28
106.675	141.948	1492.91
106.784	140.861	1492.59
106.892	139.695	1492.55
107	138.393	1493.07
107.109	137.426	1492.52
107.217	136.164	1493.35
107.325	135.204	1493.01
107.434	134.205	1493.4
107.542	133.293	1493.71
107.65	132.618	1493.43
107.758	131.83	1494.24
107.867	131.401	1493.76
107.975	130.986	1494.3
108.083	130.752	1494.16
108.192	130.716	1494.05
108.3	130.715	1494.53
108.408	131.016	1493.88
108.517	131.238	1494.54
108.625	131.699	1494.01
108.733	132.197	1494.25
108.841	132.724	1494.51
108.95	133.401	1494.17
109.058	133.918	1494.9
109.166	134.701	1494.55
109.275	135.301	1495.19
109.383	135.955	1495.3
109.491	136.602	1495.39
109.6	137.11	1496.07
109.708	137.81	1495.71
109.816	138.215	1496.45
109.924	138.813	1496.11
110.033	139.298	1496.24
110.141	139.741	1496.59
110.249	140.242	1496.06
110.358	140.407	1496.62
110.466	140.776	1495.93
110.574	140.919	1496.22
110.683	141.003	1496.08
110.791	141.131	1495.69
110.899	140.96	1496.02
111.007	141.117	1495.27
111.116	140.872	1495.58
111.224	140.801	1494.98
111.332	140.639	1494.63
111.441	140.334	1494.67
111.549	140.277	1493.78
111.657	139.861	1493.86
111.766	139.733	1492.92
111.874	139.432	1492.53
111.982	139.158	1492.17
112.091	138.978	1491.23
112.199	138.625	1491.14
112.307	138.505	1490.1
112.415	138.284	1489.85
112.524	138.148	1489.27
112.632	138.082	1488.52
112.74	137.925	1488.4
112.849	138.045	1487.61
112.957	137.999	1487.43
113.065	138.145	1486.75
113.174	138.308	1486.16
113.282	138.457	1485.83
113.39	138.78	1485
113.498	138.925	1484.6
113.607	139.173	1483.69
113.715	139.285	1483.1
113.823	139.419	1482.45
113.932	139.471	1481.69
114.04	139.377	1481.23
114.148	139.391	1480.48
114.257	139.216	1480.26
114.365	139.116	1479.59
114.473	138.865	1479.28
114.581	138.629	1478.92
114.69	138.524	1478.48
114.798	138.238	1478.35
114.906	138.171	1477.66
115.015	137.967	1477.37
115.123	137.976	1476.82
115.231	137.971	1476.21
115.34	137.924	1475.72
115.448	138.066	1474.79
115.556	138.096	1474.32
115.664	138.315	1473.42
115.773	138.458	1472.59
115.881	138.73	1471.86
115.989	139.031	1470.82
116.098	139.417	1470.26
116.206	139.829	1469.16
116.314	140.246	1468.31
116.422	140.754	1467.41
116.531	141.21	1466.45
116.639	141.679	1465.59
116.747	141.996	1464.47
116.856	142.265	1463.52
116.964	142.433	1462.51
117.072	142.391	1461.38
117.181	142.211	1460.29
117.289	141.836	1459.11
117.397	141.378	1457.92
117.505	140.733	1456.82
117.614	139.973	1455.46
117.722	139.164	1454.16
117.83	138.299	1452.85
117.939	137.526	1451.38
118.047	136.621	1450.01
118.155	135.847	1448.37
118.264	135.087	1446.81
118.372	134.425	1445.31
118.48	133.806	1443.46
118.588	133.182	1441.93
118.697	132.735	1440.04
118.805	132.337	1438.44
118.913	131.952	1436.74
119.022	131.677	1434.83
119.13	131.346	1433.3
119.238	131.32	1431.31
119.347	131.226	1429.73
119.455	131.29	1427.89
119.563	131.543	1425.96
119.671	131.72	1424.33
119.78	132.338	1422.22
119.888	132.63	1420.51
119.996	133.27	1418.44
120.105	133.854	1416.47
120.213	134.293	1414.72
120.321	135.095	1412.44
120.43	135.271	1410.72
120.538	135.998	1408.44
120.646	136.144	1406.64
120.754	136.373	1404.64
120.863	136.71	1402.39
120.971	136.476	1400.67
121.079	136.881	1398.29
121.188	136.536	1396.55
121.296	136.62	1394.33
121.404	136.554	1392.21
121.513	136.298	1390.35
121.621	136.524	1387.93
121.729	136.095	1386.21
121.838	136.242	1383.69
121.946	135.976	1381.76
122.054	135.796	1379.7
122.162	135.684	1377.22
122.271	135.147	1375.45
122.379	135.031	1372.68
122.487	134.41	1370.93
122.596	133.999	1368.47
122.704	133.51	1366.11
122.812	132.883	1364.11
122.921	132.593	1361.31
123.029	132.006	1359.61
123.137	131.818	1356.8
123.245	131.609	1354.73
123.354	131.519	1352.56
123.462	131.735	1349.92
123.57	131.9	1348.24
123.679	132.469	1345.34
123.787	132.987	1343.74
123.895	133.637	1341.52
124.004	134.509	1339.26
124.112	135.315	1337.74
124.22	136.305	1335.12
124.328	137.094	1334.02
124.437	138.064	1331.82
124.545	138.945	1330.21
124.653	139.823	1328.87
124.762	140.627	1326.74
124.87	141.399	1325.98
124.978	142.218	1323.79
125.087	142.893	1322.81
125.195	143.591	1321.5
125.303	144.115	1319.79
125.411	144.764	1319.11
125.52	145.228	1317
125.628	145.642	1316.41
125.736	145.937	1314.98
125.845	146.18	1313.55
125.953	146.374	1312.79
126.061	146.354	1310.82
126.169	146.22	1310.37
126.278	146.057	1308.55
126.386	145.755	1307.54
126.494	145.399	1306.47
126.603	144.898	1304.8
126.711	144.443	1304.29
126.819	143.984	1302.25
126.928	143.488	1301.67
127.036	142.996	1300.38
127.144	142.469	1299.06
127.252	142.019	1298.37
127.361	141.54	1296.46
127.469	141.007	1295.96
127.577	140.501	1294.33
127.686	139.99	1293.17
127.794	139.518	1292.1
127.902	139.029	1290.19
128.011	138.548	1289.63
128.119	138.167	1287.47
128.227	137.794	1286.55
128.335	137.513	1285.11
128.444	137.252	1283.46
128.552	137.056	1282.72
128.66	136.951	1280.59
128.769	136.846	1279.9
128.877	136.809	1278.27
128.985	136.81	1277.02
129.094	136.872	1276.06
129.202	137.002	1274.1
129.31	137.031	1273.55
129.418	137.16	1271.69
129.527	137.258	1270.67
129.635	137.393	1269.46
129.743	137.493	1267.72
129.852	137.571	1267.17
129.96	137.802	1265.07
130.068	137.91	1264.3
130.177	138.085	1262.71
130.285	138.094	1261.29
130.393	138.187	1260.37
130.501	138.106	1258.29
130.61	137.989	1257.45
130.718	137.775	1255.59
130.826	137.498	1254.21
130.935	137.236	1252.8
131.043	136.893	1250.69
131.151	136.638	1249.64
131.26	136.359	1247.39
131.368	136.23	1246.03
131.476	136.142	1244.15
131.584	136.134	1242.15
131.693	136.25	1240.97
131.801	136.404	1238.57
131.909	136.653	1237.35
132.018	136.899	1235.35
132.126	137.087	1233.77
132.234	137.36	1232.36
132.343	137.481	1230.23
132.451	137.574	1229.19
132.559	137.569	1227.14
132.667	137.479	1225.86
132.776	137.381	1224.2
132.884	137.171	1222.18
132.992	137.042	1221.08
133.101	136.792	1218.88
133.209	136.713	1217.55
133.317	136.577	1215.54
133.426	136.471	1213.59
133.534	136.45	1212.13
133.642	136.268	1209.61
133.75	136.293	1208.16
133.859	135.958	1205.7
133.967	135.737	1204.03
134.075	135.391	1202.03
134.184	134.841	1199.51
134.292	134.419	1198.08
134.4	133.566	1195.51
134.509	132.982	1194.07
134.617	132.163	1191.85
134.725	131.375	1189.75
134.833	130.704	1188.31
134.942	129.918	1185.79
135.05	129.434	1184.47
135.158	128.85	1182.03
135.267	128.438	1180.16
135.375	128.078	1178.47
135.483	127.768	1175.69
135.592	127.62	1174.25
135.7	127.456	1171.35
135.808	127.42	1169.77
135.917	127.455	1167.52
136.025	127.554	1164.89
136.133	127.747	1163.26
136.241	128.039	1160.34
136.35	128.416	1158.76
136.458	128.932	1156.13
136.566	129.514	1153.68
136.675	130.211	1151.79
136.783	130.984	1148.64
136.891	131.778	1146.75
137	132.715	1143.49
137.108	133.646	1141.07
137.216	134.693	1138.53
137.324	135.719	1135.03
137.433	136.74	1132.83
137.541	137.835	1128.99
137.649	138.839	1126.71
137.758	139.915	1123.42
137.866	140.95	1120.06
137.974	141.991	1117.49
138.083	143.093	1113.61
138.191	144.105	1111.17
138.299	145.224	1107.35
138.407	146.239	1104.28
138.516	147.327	1101.32
138.624	148.354	1097.38
138.732	149.372	1094.79
138.841	150.404	1090.33
138.949	151.3	1087.6
139.057	152.293	1084.05
139.166	153.107	1080.02
139.274	154.053	1077.19
139.382	154.852	1072.5
139.49	155.721	1069.87
139.599	156.592	1065.5
139.707	157.347	1061.69
139.815	158.322	1058.31
139.924	159.108	1053.48
140.032	160.159	1050.45
140.14	161.177	1045.14
140.249	162.335	1041.33
140.357	163.64	1037.01
140.465	164.976	1031.69
140.573	166.666	1027.83
140.682	168.358	1021.63
140.79	170.416	1017.44
140.898	172.603	1011.96
141.007	175.091	1006.32
141.115	177.97	1001.55
141.223	181.04	994.92
141.332	184.645	990.446
141.44	188.574	983.673
141.548	193.009	977.853
141.656	197.844	971.854
141.765	203.043	964.551
141.873	208.86	958.615
141.981	214.948	950.06
142.09	221.587	943.033
142.198	228.41	934.673
142.306	235.646	925.592
142.415	243.072	917.328
142.523	250.646	906.709
142.631	258.449	897.876
142.739	266.225	887.226
142.848	274.23	876.686
142.956	282.122	866.434
143.064	290.11	854.505
143.173	298.066	844.372
143.281	305.856	831.714
143.389	313.637	820.336
143.498	321.075	808.038
143.606	328.537	794.864
143.714	335.364	782.682
143.822	341.908	767.967
143.931	347.881	754.874
144.039	353.204	740.048
144.147	357.991	724.988
144.256	361.616	710.349
144.364	364.758	693.741
144.472	366.694	679.042
144.581	367.71	662.226
144.689	367.79	646.52
144.797	366.571	630.586
144.905	364.78	613.708
145.014	361.677	598.712
145.122	357.651	581.374
145.23	352.765	565.965
145.339	346.764	549.381
145.447	340.294	532.678
145.555	332.62	516.759
145.663	324.4	499.111
145.772	315.557	483.394
145.88	306.115	466.197
145.988	296.324	449.981
146.097	286.026	433.907
146.205	275.616	417.272
146.313	265.145	402.673
146.422	254.507	386.66
146.53	244.086	372.662
146.638	233.715	358.207
146.746	223.644	344.007
146.855	213.948	330.99
146.963	204.398	316.82
147.071	195.579	304.52
147.18	186.992	291.524
147.288	179.011	279.329
147.396	171.53	267.656
147.505	164.43	255.54
147.613	158.225	244.8
147.721	152.282	233.438
147.829	147.32	222.967
147.938	142.89	212.361
148.046	139.111	201.566
148.154	136.17	191.207
148.263	133.639	180.118
148.371	132.009	169.617
148.479	130.686	158.758
148.588	129.894	148.119
148.696	129.478	137.913
148.804	129.226	127.684
148.912	129.278	118.442
149.021	129.283	109.541
149.129	129.383	101.639
149.237	129.438	94.3352
149.346	129.359	87.5699
149.454	129.187	81.5484
149.562	128.808	75.6432
149.671	128.293	70.5525
149.779	127.623	65.4851
149.887	126.795	60.7251
149.995	125.824	56.1533

## Sheet: RadialProfiles_mean_all_patches
distance from center in µM	Mean average radial traction stress at given distance away from center [Pa]	Mean average radial internal normal stress at given distance away from center [Pa]
4.9818	102.915	2340.51
5.0901	103.53	2340.04
5.1984	104.063	2339.51
5.3067	104.614	2338.99
5.415	105.191	2338.47
5.5233	105.726	2337.94
5.6316	106.313	2337.4
5.7399	106.854	2336.86
5.8482	107.409	2336.31
5.9565	107.958	2335.76
6.0648	108.487	2335.2
6.1731	109.023	2334.6
6.2814	109.526	2334.05
6.3897	110.017	2333.44
6.498	110.462	2332.87
6.6063	110.858	2332.3
6.7146	111.209	2331.68
6.8229	111.589	2331.15
6.9312	111.917	2330.52
7.0395	112.284	2329.96
7.1478	112.661	2329.36
7.2561	113.021	2328.72
7.3644	113.529	2328.14
7.4727	113.904	2327.42
7.581	114.481	2326.78
7.6893	114.957	2326.04
7.7976	115.48	2325.29
7.9059	116.063	2324.55
8.0142	116.442	2323.71
8.1225	116.977	2322.96
8.2308	117.269	2322.13
8.3391	117.568	2321.35
8.4474	117.777	2320.59
8.5557	117.829	2319.82
8.664	117.905	2319.14
8.7723	117.83	2318.43
8.8806	117.729	2317.81
8.9889	117.626	2317.2
9.0972	117.541	2316.63
9.2055	117.514	2316.13
9.3138	117.596	2315.57
9.4221	117.666	2315.11
9.5304	117.924	2314.6
9.6387	118.197	2314.14
9.747	118.512	2313.69
9.8553	118.96	2313.21
9.9636	119.301	2312.8
10.0719	119.813	2312.32
10.1802	120.179	2311.91
10.2885	120.561	2311.48
10.3968	120.926	2311.05
10.5051	121.162	2310.69
10.6134	121.476	2310.27
10.7217	121.613	2309.93
10.83	121.797	2309.56
10.9383	121.895	2309.24
11.0466	121.925	2308.96
11.1549	121.984	2308.65
11.2632	121.905	2308.44
11.3715	121.896	2308.16
11.4798	121.769	2307.98
11.5881	121.609	2307.79
11.6964	121.413	2307.59
11.8047	121.061	2307.44
11.913	120.745	2307.24
12.0213	120.274	2307.09
12.1296	119.813	2306.88
12.2379	119.31	2306.68
12.3462	118.73	2306.47
12.4545	118.23	2306.23
12.5628	117.629	2305.99
12.6711	117.159	2305.72
12.7794	116.678	2305.46
12.8877	116.26	2305.21
12.996	115.948	2304.98
13.1043	115.591	2304.75
13.2126	115.4	2304.56
13.3209	115.153	2304.4
13.4292	115.008	2304.27
13.5375	114.877	2304.18
13.6458	114.73	2304.09
13.7541	114.686	2304.08
13.8624	114.525	2304.04
13.9707	114.462	2304.07
14.079	114.325	2304.11
14.1873	114.244	2304.14
14.2956	114.197	2304.24
14.4039	114.126	2304.28
14.5122	114.145	2304.41
14.6205	114.159	2304.5
14.7288	114.247	2304.63
14.8371	114.341	2304.79
14.9454	114.498	2304.91
15.0537	114.665	2305.12
15.162	114.913	2305.26
15.2703	115.098	2305.49
15.3786	115.292	2305.7
15.4869	115.507	2305.88
15.5952	115.633	2306.17
15.7035	115.851	2306.34
15.8118	115.893	2306.64
15.9201	116.031	2306.87
16.0284	116.126	2307.12
16.1367	116.167	2307.42
16.245	116.368	2307.63
16.3533	116.398	2307.96
16.4616	116.671	2308.17
16.5699	116.87	2308.46
16.6782	117.115	2308.72
16.7865	117.508	2308.93
16.8948	117.781	2309.24
17.0031	118.286	2309.41
17.1114	118.603	2309.71
17.2197	119.008	2309.94
17.328	119.381	2310.16
17.4363	119.667	2310.47
17.5446	119.958	2310.66
17.6529	120.076	2311.01
17.7612	120.191	2311.26
17.8695	120.225	2311.57
17.9778	120.19	2311.94
18.0861	120.087	2312.22
18.1944	119.951	2312.67
18.3027	119.794	2312.95
18.411	119.625	2313.37
18.5193	119.425	2313.76
18.6276	119.205	2314.08
18.7359	119.045	2314.52
18.8442	118.828	2314.76
18.9525	118.65	2315.18
19.0608	118.427	2315.47
19.1691	118.198	2315.76
19.2774	118.008	2316.11
19.3857	117.691	2316.32
19.494	117.453	2316.71
19.6023	117.086	2316.94
19.7106	116.778	2317.28
19.8189	116.407	2317.62
19.9272	115.967	2317.89
20.0355	115.607	2318.33
20.1438	115.142	2318.58
20.2521	114.775	2319.02
20.3604	114.36	2319.36
20.4687	113.982	2319.69
20.577	113.684	2320.14
20.6853	113.388	2320.39
20.7936	113.174	2320.85
20.9019	112.978	2321.12
21.0102	112.844	2321.47
21.1185	112.779	2321.82
21.2268	112.71	2322.04
21.3351	112.714	2322.45
21.4434	112.702	2322.6
21.5517	112.736	2322.95
21.66	112.759	2323.19
21.7683	112.774	2323.38
21.8766	112.816	2323.73
21.9849	112.817	2323.83
22.0932	112.859	2324.18
22.2015	112.857	2324.33
22.3098	112.875	2324.56
22.4181	112.899	2324.83
22.5264	112.884	2324.93
22.6347	112.928	2325.26
22.743	112.925	2325.34
22.8513	112.968	2325.6
22.9596	112.999	2325.78
23.0679	113.043	2325.88
23.1762	113.123	2326.15
23.2845	113.17	2326.19
23.3928	113.26	2326.43
23.5011	113.334	2326.54
23.6094	113.437	2326.63
23.7177	113.548	2326.82
23.826	113.671	2326.81
23.9343	113.832	2326.99
24.0426	113.985	2326.98
24.1509	114.197	2327.03
24.2592	114.395	2327.09
24.3675	114.635	2327.01
24.4758	114.866	2327.08
24.5841	115.105	2326.97
24.6924	115.356	2327
24.8007	115.591	2326.97
24.909	115.844	2326.91
25.0173	116.042	2326.97
25.1256	116.284	2326.9
25.2339	116.464	2326.98
25.3422	116.662	2326.97
25.4505	116.813	2327.01
25.5588	116.901	2327.09
25.6671	117.064	2327.08
25.7754	117.006	2327.19
25.8837	117.096	2327.19
25.992	116.964	2327.28
26.1003	116.858	2327.34
26.2086	116.774	2327.36
26.3169	116.436	2327.49
26.4252	116.343	2327.49
26.5335	115.909	2327.63
26.6418	115.63	2327.67
26.7501	115.291	2327.77
26.8584	114.829	2327.89
26.9667	114.608	2327.92
27.075	114.057	2328.07
27.1833	113.828	2328.08
27.2916	113.43	2328.2
27.3999	113.076	2328.26
27.5082	112.854	2328.26
27.6165	112.437	2328.36
27.7248	112.324	2328.32
27.8331	111.97	2328.4
27.9414	111.756	2328.38
28.0497	111.55	2328.36
28.158	111.272	2328.39
28.2663	111.16	2328.3
28.3746	110.891	2328.34
28.4829	110.748	2328.24
28.5912	110.585	2328.23
28.6995	110.423	2328.21
28.8078	110.323	2328.12
28.9161	110.161	2328.15
29.0244	110.093	2328.08
29.1327	110.004	2328.13
29.241	109.947	2328.15
29.3493	109.893	2328.15
29.4576	109.887	2328.24
29.5659	109.88	2328.25
29.6742	109.928	2328.34
29.7825	109.951	2328.37
29.8908	110.013	2328.39
29.9991	110.138	2328.45
30.1074	110.197	2328.41
30.2157	110.377	2328.41
30.324	110.435	2328.31
30.4323	110.6	2328.23
30.5406	110.73	2328.11
30.6489	110.789	2327.92
30.7572	110.959	2327.72
30.8655	110.954	2327.47
30.9738	111.096	2327.23
31.0821	111.106	2326.94
31.1904	111.093	2326.6
31.2987	111.151	2326.31
31.407	111.023	2325.96
31.5153	111.084	2325.68
31.6236	110.962	2325.33
31.7319	110.928	2325.03
31.8402	110.908	2324.76
31.9485	110.774	2324.46
32.0568	110.822	2324.23
32.1651	110.672	2323.9
32.2734	110.7	2323.68
32.3817	110.653	2323.4
32.49	110.576	2323.1
32.5983	110.605	2322.83
32.7066	110.484	2322.45
32.8149	110.53	2322.19
32.9232	110.478	2321.79
33.0315	110.457	2321.41
33.1398	110.494	2321.06
33.2481	110.442	2320.61
33.3564	110.515	2320.29
33.4647	110.474	2319.8
33.573	110.52	2319.43
33.6813	110.568	2319.02
33.7896	110.574	2318.56
33.8979	110.681	2318.21
34.0062	110.666	2317.69
34.1145	110.775	2317.34
34.2228	110.825	2316.9
34.3311	110.859	2316.46
34.4394	110.95	2316.08
34.5477	110.935	2315.59
34.656	111.037	2315.26
34.7643	111.029	2314.81
34.8726	111.07	2314.42
34.9809	111.127	2314.06
35.0892	111.095	2313.62
35.1975	111.188	2313.33
35.3058	111.154	2312.85
35.4141	111.233	2312.52
35.5224	111.282	2312.13
35.6307	111.307	2311.7
35.739	111.436	2311.34
35.8473	111.445	2310.81
35.9556	111.601	2310.46
36.0639	111.681	2309.97
36.1722	111.806	2309.51
36.2805	111.962	2309.06
36.3888	112.054	2308.52
36.4971	112.245	2308.15
36.6054	112.343	2307.58
36.7137	112.494	2307.15
36.822	112.646	2306.69
36.9303	112.78	2306.17
37.0386	112.954	2305.8
37.1469	113.065	2305.2
37.2552	113.229	2304.84
37.3635	113.357	2304.33
37.4718	113.505	2303.86
37.5801	113.634	2303.45
37.6884	113.763	2302.87
37.7967	113.901	2302.53
37.905	114.027	2301.98
38.0133	114.161	2301.57
38.1216	114.262	2301.1
38.2299	114.407	2300.59
38.3382	114.516	2300.25
38.4465	114.642	2299.69
38.5548	114.739	2299.34
38.6631	114.828	2298.9
38.7714	114.928	2298.47
38.8797	115.003	2298.15
38.988	115.083	2297.64
39.0963	115.155	2297.38
39.2046	115.216	2296.93
39.3129	115.29	2296.59
39.4212	115.359	2296.24
39.5295	115.423	2295.76
39.6378	115.544	2295.51
39.7461	115.627	2295
39.8544	115.773	2294.69
39.9627	115.891	2294.28
40.071	116.021	2293.84
40.1793	116.195	2293.56
40.2876	116.313	2293.03
40.3959	116.477	2292.73
40.5042	116.629	2292.29
40.6125	116.764	2291.87
40.7208	116.923	2291.53
40.8291	117.009	2290.96
40.9374	117.141	2290.64
41.0457	117.273	2290.11
41.154	117.382	2289.7
41.2623	117.509	2289.27
41.3706	117.627	2288.73
41.4789	117.759	2288.4
41.5872	117.918	2287.88
41.6955	118.028	2287.53
41.8038	118.18	2287.1
41.9121	118.334	2286.68
42.0204	118.443	2286.37
42.1287	118.58	2285.91
42.237	118.6	2285.61
42.3453	118.68	2285.22
42.4536	118.675	2284.9
42.5619	118.631	2284.61
42.6702	118.585	2284.23
42.7785	118.438	2284.02
42.8868	118.339	2283.68
42.9951	118.138	2283.48
43.1034	117.913	2283.2
43.2117	117.687	2282.93
43.32	117.408	2282.73
43.4283	117.147	2282.41
43.5366	116.84	2282.22
43.6449	116.503	2281.89
43.7532	116.204	2281.64
43.8615	115.857	2281.38
43.9698	115.508	2281.05
44.0781	115.141	2280.82
44.1864	114.769	2280.47
44.2947	114.428	2280.24
44.403	114.044	2279.95
44.5113	113.662	2279.62
44.6196	113.299	2279.4
44.7279	112.949	2279.04
44.8362	112.615	2278.8
44.9445	112.28	2278.45
45.0528	111.968	2278.1
45.1611	111.686	2277.81
45.2694	111.439	2277.39
45.3777	111.153	2277.06
45.486	110.931	2276.62
45.5943	110.715	2276.24
45.7026	110.539	2275.85
45.8109	110.39	2275.39
45.9192	110.196	2275.01
46.0275	110.153	2274.56
46.1358	110.043	2274.18
46.2441	110.015	2273.77
46.3524	109.967	2273.35
46.4607	109.956	2272.98
46.569	110.048	2272.56
46.6773	110.058	2272.18
46.7856	110.157	2271.75
46.8939	110.253	2271.33
47.0022	110.377	2270.92
47.1105	110.564	2270.46
47.2188	110.682	2270.01
47.3271	110.919	2269.53
47.4354	111.114	2269.07
47.5437	111.366	2268.61
47.652	111.635	2268.12
47.7603	111.878	2267.66
47.8686	112.232	2267.19
47.9769	112.523	2266.74
48.0852	112.886	2266.29
48.1935	113.235	2265.83
48.3018	113.588	2265.4
48.4101	114.004	2264.96
48.5184	114.316	2264.54
48.6267	114.687	2264.07
48.735	114.979	2263.65
48.8433	115.265	2263.2
48.9516	115.558	2262.75
49.0599	115.705	2262.3
49.1682	115.921	2261.81
49.2765	115.996	2261.37
49.3848	116.084	2260.89
49.4931	116.118	2260.41
49.6014	116.061	2259.93
49.7097	116.06	2259.44
49.818	115.952	2258.99
49.9263	115.868	2258.49
50.0346	115.716	2258.01
50.1429	115.6	2257.54
50.2512	115.471	2257.04
50.3595	115.339	2256.57
50.4678	115.153	2256.03
50.5761	115.006	2255.53
50.6844	114.844	2255.01
50.7927	114.638	2254.46
50.901	114.448	2253.92
51.0093	114.187	2253.34
51.1176	114.007	2252.79
51.2259	113.766	2252.2
51.3342	113.516	2251.59
51.4425	113.315	2250.98
51.5508	113.078	2250.35
51.6591	112.96	2249.73
51.7674	112.773	2249.08
51.8757	112.667	2248.39
51.984	112.634	2247.77
52.0923	112.565	2247.09
52.2006	112.625	2246.44
52.3089	112.574	2245.76
52.4172	112.666	2245.09
52.5255	112.705	2244.48
52.6338	112.732	2243.83
52.7421	112.792	2243.18
52.8504	112.765	2242.57
52.9587	112.844	2241.94
53.067	112.816	2241.37
53.1753	112.837	2240.73
53.2836	112.863	2240.13
53.3919	112.859	2239.56
53.5002	112.965	2238.94
53.6085	112.995	2238.39
53.7168	113.151	2237.75
53.8251	113.305	2237.19
53.9334	113.474	2236.63
54.0417	113.718	2236.01
54.15	113.892	2235.43
54.2583	114.144	2234.84
54.3666	114.336	2234.26
54.4749	114.529	2233.7
54.5832	114.72	2233.06
54.6915	114.842	2232.5
54.7998	114.977	2231.9
54.9081	115.053	2231.3
55.0164	115.112	2230.69
55.1247	115.155	2230.04
55.233	115.163	2229.47
55.3413	115.167	2228.85
55.4496	115.18	2228.23
55.5579	115.146	2227.6
55.6662	115.133	2226.99
55.7745	115.09	2226.41
55.8828	115.057	2225.81
55.9911	115.043	2225.18
56.0994	114.963	2224.6
56.2077	114.929	2224.02
56.316	114.828	2223.44
56.4243	114.748	2222.82
56.5326	114.625	2222.25
56.6409	114.477	2221.67
56.7492	114.352	2221.12
56.8575	114.191	2220.49
56.9658	114.046	2219.91
57.0741	113.89	2219.34
57.1824	113.746	2218.76
57.2907	113.618	2218.19
57.399	113.496	2217.52
57.5073	113.399	2216.96
57.6156	113.327	2216.32
57.7239	113.291	2215.7
57.8322	113.296	2215.04
57.9405	113.331	2214.36
58.0488	113.43	2213.76
58.1571	113.547	2213.06
58.2654	113.706	2212.37
58.3737	113.892	2211.74
58.482	114.095	2211.06
58.5903	114.313	2210.47
58.6986	114.534	2209.75
58.8069	114.744	2209.13
58.9152	114.936	2208.51
59.0235	115.114	2207.85
59.1318	115.24	2207.23
59.2401	115.375	2206.5
59.3484	115.415	2205.89
59.4567	115.481	2205.21
59.565	115.493	2204.51
59.6733	115.448	2203.81
59.7816	115.457	2203.11
59.8899	115.342	2202.45
59.9982	115.335	2201.77
60.1065	115.248	2201.02
60.2148	115.158	2200.4
60.3231	115.127	2199.72
60.4314	114.976	2199.09
60.5397	114.957	2198.4
60.648	114.811	2197.73
60.7563	114.731	2197.11
60.8646	114.646	2196.43
60.9729	114.488	2195.76
61.0812	114.433	2195.04
61.1895	114.251	2194.35
61.2978	114.169	2193.66
61.4061	114.028	2192.91
61.5144	113.877	2192.14
61.6227	113.78	2191.44
61.731	113.609	2190.7
61.8393	113.514	2189.98
61.9476	113.351	2189.2
62.0559	113.224	2188.49
62.1642	113.088	2187.81
62.2725	112.942	2187.11
62.3808	112.826	2186.39
62.4891	112.695	2185.72
62.5974	112.612	2185.02
62.7057	112.524	2184.37
62.814	112.471	2183.64
62.9223	112.438	2182.93
63.0306	112.453	2182.25
63.1389	112.484	2181.5
63.2472	112.564	2180.81
63.3555	112.664	2180.01
63.4638	112.775	2179.3
63.5721	112.926	2178.57
63.6804	113.051	2177.8
63.7887	113.225	2177.06
63.897	113.35	2176.31
64.0053	113.482	2175.61
64.1136	113.598	2174.91
64.2219	113.678	2174.15
64.3302	113.765	2173.49
64.4385	113.784	2172.79
64.5468	113.81	2172.12
64.6551	113.822	2171.43
64.7634	113.786	2170.71
64.8717	113.793	2170.07
64.98	113.72	2169.37
65.0883	113.703	2168.67
65.1966	113.648	2167.97
65.3049	113.576	2167.28
65.4132	113.55	2166.62
65.5215	113.446	2165.94
65.6298	113.428	2165.23
65.7381	113.32	2164.62
65.8464	113.257	2163.95
65.9547	113.184	2163.34
66.063	113.077	2162.7
66.1713	113.021	2162.06
66.2796	112.896	2161.5
66.3879	112.822	2160.86
66.4962	112.726	2160.26
66.6045	112.649	2159.65
66.7128	112.59	2159.01
66.8211	112.53	2158.45
66.9294	112.514	2157.78
67.0377	112.506	2157.17
67.146	112.523	2156.58
67.2543	112.538	2155.93
67.3626	112.588	2155.37
67.4709	112.646	2154.69
67.5792	112.686	2154.13
67.6875	112.736	2153.53
67.7958	112.752	2152.91
67.9041	112.804	2152.34
68.0124	112.793	2151.71
68.1207	112.767	2151.15
68.229	112.737	2150.55
68.3373	112.675	2149.93
68.4456	112.626	2149.36
68.5539	112.535	2148.73
68.6622	112.465	2148.18
68.7705	112.416	2147.56
68.8788	112.367	2146.97
68.9871	112.353	2146.42
69.0954	112.341	2145.82
69.2037	112.375	2145.28
69.312	112.434	2144.68
69.4203	112.496	2144.15
69.5286	112.593	2143.59
69.6369	112.688	2143.02
69.7452	112.807	2142.46
69.8535	112.906	2141.87
69.9618	113.002	2141.32
70.0701	113.08	2140.7
70.1784	113.14	2140.11
70.2867	113.183	2139.49
70.395	113.185	2138.86
70.5033	113.173	2138.27
70.6116	113.136	2137.59
70.7199	113.066	2137
70.8282	112.996	2136.34
70.9365	112.896	2135.72
71.0448	112.806	2135.1
71.1531	112.711	2134.41
71.2614	112.608	2133.85
71.3697	112.544	2133.16
71.478	112.465	2132.59
71.5863	112.439	2131.97
71.6946	112.432	2131.33
71.8029	112.434	2130.8
71.9112	112.515	2130.12
72.0195	112.568	2129.61
72.1278	112.695	2128.99
72.2361	112.838	2128.39
72.3444	112.973	2127.86
72.4527	113.171	2127.17
72.561	113.307	2126.67
72.6693	113.506	2126.02
72.7776	113.669	2125.43
72.8859	113.83	2124.88
72.9942	114.035	2124.19
73.1025	114.18	2123.71
73.2108	114.383	2123.01
73.3191	114.548	2122.48
73.4274	114.737	2121.9
73.5357	114.953	2121.24
73.644	115.15	2120.76
73.7523	115.377	2120.06
73.8606	115.581	2119.58
73.9689	115.785	2118.97
74.0772	115.963	2118.38
74.1855	116.107	2117.89
74.2938	116.252	2117.23
74.4021	116.334	2116.81
74.5104	116.417	2116.19
74.6187	116.447	2115.72
74.727	116.452	2115.24
74.8353	116.465	2114.66
74.9436	116.406	2114.27
75.0519	116.416	2113.66
75.1602	116.352	2113.27
75.2685	116.334	2112.74
75.3768	116.311	2112.22
75.4851	116.25	2111.81
75.5934	116.253	2111.19
75.7017	116.176	2110.8
75.81	116.156	2110.21
75.9183	116.097	2109.73
76.0266	116.021	2109.25
76.1349	115.98	2108.62
76.2432	115.864	2108.21
76.3515	115.817	2107.53
76.4598	115.712	2107.06
76.5681	115.636	2106.46
76.6764	115.575	2105.8
76.7847	115.475	2105.3
76.893	115.447	2104.54
77.0013	115.356	2104.04
77.1096	115.312	2103.34
77.2179	115.247	2102.72
77.3262	115.169	2102.17
77.4345	115.126	2101.44
77.5428	115.019	2100.97
77.6511	114.977	2100.25
77.7594	114.881	2099.74
77.8677	114.824	2099.16
77.976	114.782	2098.47
78.0843	114.73	2098.01
78.1926	114.743	2097.25
78.3009	114.73	2096.76
78.4092	114.777	2096.08
78.5175	114.821	2095.41
78.6258	114.888	2094.86
78.7341	114.98	2094.06
78.8424	115.056	2093.54
78.9507	115.154	2092.75
79.059	115.211	2092.12
79.1673	115.276	2091.49
79.2756	115.322	2090.71
79.3839	115.347	2090.18
79.4922	115.365	2089.37
79.6005	115.331	2088.8
79.7088	115.312	2088.13
79.8171	115.272	2087.41
79.9254	115.225	2086.86
80.0337	115.198	2086.08
80.142	115.165	2085.57
80.2503	115.165	2084.86
80.3586	115.161	2084.22
80.4669	115.185	2083.67
80.5752	115.218	2082.93
80.6835	115.277	2082.46
80.7918	115.339	2081.72
80.9001	115.415	2081.2
81.0084	115.487	2080.62
81.1167	115.551	2079.94
81.225	115.628	2079.48
81.3333	115.649	2078.75
81.4416	115.722	2078.31
81.5499	115.729	2077.69
81.6582	115.753	2077.1
81.7665	115.781	2076.64
81.8748	115.761	2075.94
81.9831	115.828	2075.53
82.0914	115.811	2074.86
82.1997	115.888	2074.35
82.308	115.954	2073.82
82.4163	116.023	2073.15
82.5246	116.156	2072.72
82.6329	116.214	2071.98
82.7412	116.381	2071.54
82.8495	116.494	2070.93
82.9578	116.63	2070.3
83.0661	116.763	2069.83
83.1744	116.897	2069.09
83.2827	117.054	2068.67
83.391	117.189	2067.99
83.4993	117.329	2067.44
83.6076	117.461	2066.93
83.7159	117.625	2066.22
83.8242	117.752	2065.81
83.9325	117.888	2065.08
84.0408	118.004	2064.61
84.1491	118.101	2064.05
84.2574	118.195	2063.41
84.3657	118.227	2062.98
84.474	118.272	2062.24
84.5823	118.284	2061.83
84.6906	118.28	2061.21
84.7989	118.286	2060.64
84.9072	118.248	2060.14
85.0155	118.26	2059.45
85.1238	118.249	2059.04
85.2321	118.268	2058.35
85.3404	118.313	2057.85
85.4487	118.353	2057.31
85.557	118.453	2056.67
85.6653	118.514	2056.24
85.7736	118.627	2055.53
85.8819	118.724	2055.11
85.9902	118.814	2054.52
86.0985	118.944	2053.97
86.2068	119.005	2053.52
86.3151	119.109	2052.85
86.4234	119.17	2052.46
86.5317	119.238	2051.82
86.64	119.323	2051.31
86.7483	119.394	2050.78
86.8566	119.504	2050.14
86.9649	119.617	2049.7
87.0732	119.761	2048.99
87.1815	119.946	2048.5
87.2898	120.149	2047.89
87.3981	120.389	2047.27
87.5064	120.666	2046.8
87.6147	120.954	2046.07
87.723	121.291	2045.63
87.8313	121.621	2045
87.9396	121.986	2044.46
88.0479	122.38	2043.97
88.1562	122.752	2043.31
88.2645	123.183	2042.92
88.3728	123.556	2042.27
88.4811	123.997	2041.82
88.5894	124.405	2041.3
88.6977	124.783	2040.74
88.806	125.224	2040.37
88.9143	125.554	2039.75
89.0226	125.98	2039.36
89.1309	126.295	2038.85
89.2392	126.615	2038.36
89.3475	126.935	2037.97
89.4558	127.141	2037.37
89.5641	127.403	2036.99
89.6724	127.525	2036.41
89.7807	127.674	2035.93
89.889	127.751	2035.4
89.9973	127.759	2034.77
90.1056	127.78	2034.33
90.2139	127.693	2033.65
90.3222	127.631	2033.14
90.4305	127.491	2032.55
90.5388	127.349	2031.96
90.6471	127.188	2031.49
90.7554	127.002	2030.86
90.8637	126.806	2030.4
90.972	126.636	2029.84
91.0803	126.486	2029.33
91.1886	126.345	2028.88
91.2969	126.25	2028.31
91.4052	126.173	2027.92
91.5135	126.181	2027.38
91.6218	126.201	2026.96
91.7301	126.234	2026.49
91.8384	126.351	2025.98
91.9467	126.438	2025.59
92.055	126.611	2025.08
92.1633	126.725	2024.68
92.2716	126.847	2024.2
92.3799	127.005	2023.75
92.4882	127.079	2023.33
92.5965	127.197	2022.81
92.7048	127.202	2022.39
92.8131	127.27	2021.88
92.9214	127.281	2021.41
93.0297	127.256	2020.92
93.138	127.239	2020.38
93.2463	127.19	2019.93
93.3546	127.189	2019.35
93.4629	127.139	2018.9
93.5712	127.081	2018.36
93.6795	127.051	2017.85
93.7878	126.982	2017.38
93.8961	126.951	2016.84
94.0044	126.83	2016.41
94.1127	126.746	2015.91
94.221	126.627	2015.45
94.3293	126.471	2014.99
94.4376	126.337	2014.48
94.5459	126.108	2014.04
94.6542	125.977	2013.51
94.7625	125.777	2013.04
94.8708	125.617	2012.53
94.9791	125.478	2011.99
95.0874	125.327	2011.5
95.1957	125.284	2010.93
95.304	125.195	2010.42
95.4123	125.204	2009.88
95.5206	125.223	2009.34
95.6289	125.272	2008.83
95.7372	125.392	2008.27
95.8455	125.478	2007.78
95.9538	125.642	2007.23
96.0621	125.771	2006.72
96.1704	125.934	2006.2
96.2787	126.082	2005.65
96.387	126.196	2005.15
96.4953	126.332	2004.57
96.6036	126.406	2004.06
96.7119	126.481	2003.51
96.8202	126.522	2002.97
96.9285	126.513	2002.44
97.0368	126.513	2001.85
97.1451	126.458	2001.35
97.2534	126.413	2000.77
97.3617	126.356	2000.25
97.47	126.277	1999.71
97.5783	126.243	1999.14
97.6866	126.174	1998.64
97.7949	126.157	1998.06
97.9032	126.15	1997.56
98.0115	126.138	1997.01
98.1198	126.191	1996.47
98.2281	126.201	1995.99
98.3364	126.24	1995.43
98.4447	126.258	1994.96
98.553	126.245	1994.44
98.6613	126.247	1993.96
98.7696	126.19	1993.49
98.8779	126.146	1992.98
98.9862	126.057	1992.55
99.0945	125.955	1992.06
99.2028	125.849	1991.62
99.3111	125.729	1991.16
99.4194	125.647	1990.67
99.5277	125.525	1990.26
99.636	125.47	1989.77
99.7443	125.384	1989.35
99.8526	125.36	1988.89
99.9609	125.33	1988.45
100.069	125.309	1988.04
100.177	125.378	1987.54
100.286	125.362	1987.14
100.394	125.451	1986.65
100.502	125.446	1986.22
100.611	125.512	1985.75
100.719	125.57	1985.23
100.827	125.567	1984.78
100.936	125.637	1984.23
101.044	125.618	1983.75
101.152	125.684	1983.21
101.26	125.703	1982.66
101.369	125.703	1982.17
101.477	125.777	1981.59
101.585	125.76	1981.1
101.694	125.841	1980.52
101.802	125.85	1979.99
101.91	125.891	1979.45
102.019	125.966	1978.83
102.127	125.974	1978.3
102.235	126.045	1977.66
102.344	126.024	1977.11
102.452	126.064	1976.49
102.56	126.084	1975.84
102.668	126.062	1975.28
102.777	126.073	1974.6
102.885	126.028	1974.04
102.993	126.02	1973.39
103.102	125.971	1972.77
103.21	125.911	1972.22
103.318	125.888	1971.56
103.427	125.828	1971.02
103.535	125.82	1970.37
103.643	125.764	1969.81
103.751	125.754	1969.24
103.86	125.776	1968.59
103.968	125.802	1968.05
104.076	125.893	1967.37
104.185	125.968	1966.81
104.293	126.124	1966.16
104.401	126.296	1965.48
104.51	126.487	1964.86
104.618	126.721	1964.13
104.726	126.964	1963.47
104.834	127.251	1962.71
104.943	127.525	1962
105.051	127.781	1961.3
105.159	128.076	1960.52
105.268	128.31	1959.84
105.376	128.572	1959.05
105.484	128.782	1958.35
105.593	128.961	1957.63
105.701	129.143	1956.88
105.809	129.254	1956.19
105.917	129.398	1955.42
106.026	129.447	1954.74
106.134	129.527	1953.97
106.242	129.555	1953.23
106.351	129.541	1952.5
106.459	129.55	1951.73
106.567	129.474	1951
106.675	129.463	1950.2
106.784	129.388	1949.45
106.892	129.311	1948.7
107	129.257	1947.91
107.109	129.153	1947.17
107.217	129.106	1946.35
107.325	128.99	1945.64
107.434	128.915	1944.84
107.542	128.828	1944.06
107.65	128.726	1943.33
107.758	128.643	1942.51
107.867	128.531	1941.81
107.975	128.451	1940.99
108.083	128.354	1940.24
108.192	128.279	1939.48
108.3	128.203	1938.69
108.408	128.157	1937.96
108.517	128.121	1937.14
108.625	128.098	1936.4
108.733	128.091	1935.64
108.841	128.102	1934.85
108.95	128.137	1934.11
109.058	128.169	1933.32
109.166	128.231	1932.59
109.275	128.288	1931.82
109.383	128.37	1931.05
109.491	128.452	1930.29
109.6	128.532	1929.51
109.708	128.663	1928.78
109.816	128.769	1927.97
109.924	128.95	1927.19
110.033	129.11	1926.39
110.141	129.299	1925.57
110.249	129.542	1924.75
110.358	129.74	1923.88
110.466	130.028	1923.04
110.574	130.246	1922.16
110.683	130.524	1921.25
110.791	130.793	1920.34
110.899	131.013	1919.38
111.007	131.29	1918.46
111.116	131.466	1917.48
111.224	131.722	1916.5
111.332	131.92	1915.52
111.441	132.102	1914.5
111.549	132.329	1913.52
111.657	132.479	1912.47
111.766	132.713	1911.46
111.874	132.879	1910.42
111.982	133.065	1909.38
112.091	133.273	1908.34
112.199	133.45	1907.25
112.307	133.646	1906.21
112.415	133.808	1905.12
112.524	133.994	1904.04
112.632	134.166	1902.95
112.74	134.345	1901.82
112.849	134.491	1900.76
112.957	134.677	1899.61
113.065	134.826	1898.52
113.174	134.989	1897.38
113.282	135.144	1896.24
113.39	135.262	1895.13
113.498	135.45	1893.92
113.607	135.541	1892.81
113.715	135.682	1891.62
113.823	135.766	1890.47
113.932	135.847	1889.31
114.04	135.941	1888.1
114.148	135.951	1886.98
114.257	136.013	1885.79
114.365	135.992	1884.63
114.473	136.013	1883.44
114.581	135.997	1882.23
114.69	135.964	1881.08
114.798	135.968	1879.8
114.906	135.917	1878.58
115.015	135.932	1877.3
115.123	135.911	1876.03
115.231	135.94	1874.76
115.34	135.981	1873.41
115.448	136.028	1872.14
115.556	136.138	1870.81
115.664	136.217	1869.53
115.773	136.363	1868.21
115.881	136.499	1866.88
115.989	136.668	1865.61
116.098	136.868	1864.28
116.206	137.045	1862.98
116.314	137.282	1861.65
116.422	137.482	1860.31
116.531	137.73	1859.01
116.639	137.961	1857.62
116.747	138.2	1856.27
116.856	138.459	1854.87
116.964	138.675	1853.49
117.072	138.932	1852.08
117.181	139.135	1850.62
117.289	139.348	1849.2
117.397	139.539	1847.73
117.505	139.688	1846.27
117.614	139.853	1844.77
117.722	139.949	1843.26
117.83	140.043	1841.78
117.939	140.088	1840.26
118.047	140.094	1838.73
118.155	140.088	1837.21
118.264	140.025	1835.65
118.372	139.963	1834.11
118.48	139.857	1832.52
118.588	139.743	1830.89
118.697	139.623	1829.28
118.805	139.473	1827.62
118.913	139.352	1825.96
119.022	139.21	1824.28
119.13	139.095	1822.56
119.238	138.969	1820.93
119.347	138.856	1819.22
119.455	138.762	1817.55
119.563	138.662	1815.9
119.671	138.59	1814.2
119.78	138.507	1812.61
119.888	138.448	1810.91
119.996	138.375	1809.29
120.105	138.305	1807.65
120.213	138.228	1805.97
120.321	138.152	1804.35
120.43	138.065	1802.62
120.538	137.982	1800.95
120.646	137.893	1799.25
120.754	137.8	1797.49
120.863	137.717	1795.77
120.971	137.614	1793.95
121.079	137.548	1792.17
121.188	137.47	1790.32
121.296	137.417	1788.45
121.404	137.383	1786.57
121.513	137.356	1784.65
121.621	137.365	1782.73
121.729	137.376	1780.76
121.838	137.418	1778.82
121.946	137.494	1776.84
122.054	137.593	1774.87
122.162	137.71	1772.91
122.271	137.861	1770.91
122.379	137.996	1768.98
122.487	138.197	1766.95
122.596	138.377	1765
122.704	138.581	1763
122.812	138.834	1760.99
122.921	139.027	1759.03
123.029	139.331	1756.92
123.137	139.572	1754.97
123.245	139.886	1752.88
123.354	140.223	1750.81
123.462	140.525	1748.81
123.57	140.97	1746.63
123.679	141.303	1744.66
123.787	141.78	1742.45
123.895	142.214	1740.34
124.004	142.651	1738.24
124.112	143.189	1735.99
124.22	143.586	1733.93
124.328	144.12	1731.57
124.437	144.55	1729.42
124.545	144.987	1727.15
124.653	145.447	1724.8
124.762	145.763	1722.6
124.87	146.199	1720.12
124.978	146.487	1717.89
125.087	146.822	1715.44
125.195	147.137	1713
125.303	147.357	1710.64
125.411	147.685	1708.07
125.52	147.882	1705.72
125.628	148.171	1703.1
125.736	148.43	1700.55
125.845	148.665	1698.03
125.953	148.985	1695.34
126.061	149.22	1692.86
126.169	149.559	1690.07
126.278	149.864	1687.49
126.386	150.196	1684.8
126.494	150.574	1682.07
126.603	150.904	1679.43
126.711	151.326	1676.57
126.819	151.686	1673.97
126.928	152.1	1671.11
127.036	152.499	1668.3
127.144	152.876	1665.48
127.252	153.298	1662.54
127.361	153.645	1659.74
127.469	154.045	1656.67
127.577	154.387	1653.73
127.686	154.754	1650.7
127.794	155.114	1647.61
127.902	155.442	1644.63
128.011	155.829	1641.38
128.119	156.15	1638.43
128.227	156.553	1635.22
128.335	156.909	1632.13
128.444	157.296	1629.01
128.552	157.717	1625.75
128.66	158.094	1622.78
128.769	158.564	1619.45
128.877	158.969	1616.38
128.985	159.444	1613.11
129.094	159.91	1609.86
129.202	160.375	1606.78
129.31	160.885	1603.32
129.418	161.339	1600.23
129.527	161.869	1596.85
129.635	162.347	1593.57
129.743	162.846	1590.36
129.852	163.331	1586.8
129.96	163.825	1583.7
130.068	164.328	1580.15
130.177	164.811	1576.86
130.285	165.303	1573.44
130.393	165.769	1569.87
130.501	166.26	1566.62
130.61	166.696	1562.96
130.718	167.126	1559.56
130.826	167.537	1556.02
130.935	167.895	1552.4
131.043	168.269	1549
131.151	168.527	1545.23
131.26	168.814	1541.74
131.368	169.03	1538.04
131.476	169.215	1534.38
131.584	169.415	1530.79
131.693	169.509	1526.89
131.801	169.699	1523.28
131.909	169.786	1519.38
132.018	169.918	1515.57
132.126	170.034	1511.69
132.234	170.132	1507.69
132.343	170.314	1503.8
132.451	170.416	1499.69
132.559	170.618	1495.68
132.667	170.782	1491.5
132.776	170.999	1487.36
132.884	171.272	1483.19
132.992	171.509	1478.84
133.101	171.883	1474.58
133.209	172.226	1470.1
133.317	172.682	1465.7
133.426	173.145	1461.15
133.534	173.601	1456.46
133.642	174.227	1451.85
133.75	174.734	1446.96
133.859	175.406	1442.19
133.967	175.946	1437.15
134.075	176.565	1432.17
134.184	177.23	1427.2
134.292	177.718	1422.01
134.4	178.372	1416.99
134.509	178.794	1411.74
134.617	179.343	1406.67
134.725	179.827	1401.54
134.833	180.148	1396.32
134.942	180.642	1391.26
135.05	180.896	1386.02
135.158	181.309	1380.93
135.267	181.566	1375.74
135.375	181.762	1370.45
135.483	182.117	1365.27
135.592	182.243	1359.85
135.7	182.544	1354.5
135.808	182.612	1348.93
135.917	182.796	1343.34
136.025	183.01	1337.71
136.133	183.089	1331.93
136.241	183.287	1326.11
136.35	183.391	1320.18
136.458	183.589	1314.23
136.566	183.779	1308.27
136.675	183.895	1302.22
136.783	184.11	1296.19
136.891	184.285	1290.16
137	184.518	1284.1
137.108	184.707	1278.07
137.216	184.867	1272
137.324	185.121	1265.97
137.433	185.305	1259.95
137.541	185.519	1253.89
137.649	185.673	1247.82
137.758	185.903	1241.74
137.866	186.126	1235.64
137.974	186.338	1229.51
138.083	186.528	1223.25
138.191	186.779	1217.01
138.299	187.048	1210.64
138.407	187.342	1204.22
138.516	187.652	1197.7
138.624	187.989	1191.06
138.732	188.414	1184.43
138.841	188.822	1177.64
138.949	189.273	1170.85
139.057	189.746	1163.95
139.166	190.252	1157.03
139.274	190.817	1150.14
139.382	191.349	1143.11
139.49	191.924	1136.13
139.599	192.534	1129.08
139.707	193.132	1122.02
139.815	193.783	1114.98
139.924	194.384	1107.76
140.032	195.055	1100.66
140.14	195.729	1093.45
140.249	196.398	1086.24
140.357	197.084	1078.99
140.465	197.765	1071.64
140.573	198.483	1064.4
140.682	199.216	1056.98
140.79	199.934	1049.62
140.898	200.676	1042.12
141.007	201.441	1034.6
141.115	202.202	1027.07
141.223	203.01	1019.36
141.332	203.788	1011.7
141.44	204.67	1003.89
141.548	205.561	996.097
141.656	206.501	988.226
141.765	207.515	980.196
141.873	208.581	972.257
141.981	209.767	964.129
142.09	210.985	956.041
142.198	212.298	947.797
142.306	213.7	939.456
142.415	215.149	931.13
142.523	216.686	922.593
142.631	218.255	914.069
142.739	219.881	905.354
142.848	221.567	896.616
142.956	223.249	887.817
143.064	224.983	878.8
143.173	226.698	869.83
143.281	228.421	860.594
143.389	230.141	851.417
143.498	231.815	842.057
143.606	233.485	832.501
143.714	235.065	823.027
143.822	236.617	813.175
143.931	238.065	803.457
144.039	239.431	793.373
144.147	240.705	783.232
144.256	241.842	773.016
144.364	242.867	762.454
144.472	243.721	752.049
144.581	244.449	741.196
144.689	245.003	730.553
144.797	245.418	719.698
144.905	245.659	708.712
145.014	245.758	697.93
145.122	245.669	686.76
145.23	245.459	675.992
145.339	245.091	664.913
145.447	244.552	653.899
145.555	243.909	642.985
145.663	243.027	631.809
145.772	242.094	620.969
145.88	240.917	609.731
145.988	239.636	598.715
146.097	238.227	587.599
146.205	236.614	576.292
146.313	234.995	565.229
146.422	233.082	553.737
146.53	231.247	542.533
146.638	229.208	531.119
146.746	227.081	519.62
146.855	224.963	508.309
146.963	222.594	496.672
147.071	220.411	485.424
147.18	217.959	474.024
147.288	215.567	462.778
147.396	213.144	451.73
147.505	210.555	440.594
147.613	208.163	429.855
147.721	205.483	419.042
147.829	203.012	408.436
147.938	200.443	397.948
148.046	197.837	387.419
148.154	195.396	377.149
148.263	192.767	366.771
148.371	190.392	356.574
148.479	187.926	346.466
148.588	185.529	336.456
148.696	183.236	326.706
148.804	180.862	317.041
148.912	178.642	307.671
149.021	176.359	298.582
149.129	174.151	289.765
149.237	171.963	281.203
149.346	169.773	272.932
149.454	167.642	264.862
149.562	165.51	257.117
149.671	163.41	249.467
149.779	161.351	242.032
149.887	159.33	234.787
149.995	157.367	227.612
