# Supplementary material for: Human endothelial cells display a rapid tensional stress increase in response to tumor necrosis factor-α
Source: PLoS One. 2022 Jun 24;17(6):e0270197. doi: 10.1371/journal.pone.0270197 (PMC9232152; doi:10.1371/journal.pone.0270197)
Supplement: S2 File — (ZIP) [file pone.0270197.s008.zip › RatioEdgeVsInnerCells_tractionstress_no_flow_vs_flow(S4_Fig).xlsx]

## Sheet: Ratio_Edge_vs_Inner_tractions_n
Ratio of normalized average traction stress of edge and inner Cells at 20 min after TNF-alpha addition
No flow (zero shear stress)	Flow (1.5 Pa shear stress)
1.78986	1.8732
1.72241	1.92039
1.67203	2.32126
1.10738	2.49297
1.76872	1.8701
1.84489	2.1928
1.37809	2.23659
1.10604	2.06346
1.04598	2.00567
1.33626	1.68898
1.46181	1.94404
1.02404	1.89707
1.88624	1.68908
1.94246	2.06578
1.44997	1.9497
1.4034	1.47802
1.16896	1.50707
2.11594	1.88233
1.78926	1.22793
2.28345	1.7255
1.52901	1.48112
1.56728	1.53274
1.72698	1.6377
1.6436	1.3673
1.86418	2.19586
1.73521	1.88165
2.13006	2.15299
1.23801	1.56863
1.33742	1.71281
	2.15197
	1.8553
	1.95522
	1.52919
	1.82747
	1.74613
