# Supplementary material for: Human endothelial cells display a rapid tensional stress increase in response to tumor necrosis factor-α
Source: PLoS One. 2022 Jun 24;17(6):e0270197. doi: 10.1371/journal.pone.0270197 (PMC9232152; doi:10.1371/journal.pone.0270197)
Supplement: S2 File — (ZIP) [file pone.0270197.s008.zip › ROCK_inhibitor_internal_stress_normalized(Fig7B).xlsx]

## Sheet: Control
												time [min]	mean	std	SEM
1.00288	1.08529	1.00752	1.07673	1.04466	1.07458	0.96291	1	0.98598	1.05671	1.07081	1.01507	-84	1.03193	0.0411	0.01186
0.99712	0.91471	0.99248	0.92327	0.95534	0.92542	1.03709	--	1.01402	0.94329	0.92919	0.98493	-74	0.96517	0.04179	0.0126
1.00754	1.00686	0.96112	0.95236	0.96965	0.94952	1.05119	1.0919	1.08508	0.96796	0.9183	0.97198	-54	0.99446	0.05541	0.016
0.94104	0.96055	0.98443	0.91152	0.93617	1.07781	1.03033	0.97638	1.16492	0.99874	1.02219	0.84173	-44	0.98715	0.08283	0.02391
0.95993	0.96728	0.95129	0.84327	0.95113	0.98514	1.11419	1.00358	1.13934	0.93068	1.12053	0.91273	-34	0.98992	0.09066	0.02617
0.79874	0.81191	0.97798	0.83824	1.00248	1.08572	1.09833	0.95434	1.13628	0.95235	1.21594	0.91902	-24	0.98261	0.13213	0.03814
0.85474	0.9275	1.02554	0.93321	0.98934	1.18141	1.10332	1.00216	1.17584	1.00397	1.20773	1.01886	-20	1.0353	0.11064	0.03194
0.85845	0.88637	0.96132	0.98893	0.9533	1.14706	1.07428	0.99357	1.07074	1.01825	1.17901	0.93482	-16	1.00551	0.09779	0.02823
0.76927	0.87723	0.91729	0.96129	1.02138	1.08989	0.99274	0.92659	0.99517	1.07097	1.21304	0.8793	-12	0.97618	0.11632	0.03358
0.76022	0.7814	0.88966	0.90866	0.95315	1.08315	0.9177	0.87691	1.13727	0.99868	1.23666	0.86635	-8	0.95082	0.14159	0.04087
0.76366	0.85869	0.88413	0.91575	0.87665	1.03853	0.88561	0.91292	1.10597	1.04628	1.18971	0.95246	-4	0.95253	0.11996	0.03463
1.07583	1.19398	1.12028	1.20093	1.38226	1.54865	1.12741	1.14547	1.39835	1.36999	1.57879	1.18379	4	1.27714	0.17199	0.04965
1.04936	1.1403	1.10411	1.08954	1.13243	1.38473	1.05473	1.1276	1.42632	1.32461	1.48639	1.11497	8	1.20292	0.15626	0.04511
1.28182	1.2212	1.13414	1.25017	1.26162	1.60819	1.18844	1.21372	1.70109	1.51573	1.59893	1.24169	12	1.3514	0.19572	0.0565
1.33414	1.3306	1.24274	1.36963	1.30852	1.75913	1.24553	1.26459	1.85172	1.60004	1.70741	1.30262	16	1.44306	0.2216	0.06397
1.4442	1.38701	1.17358	1.33537	1.37489	1.7051	1.21351	1.23855	2.00838	1.58199	1.65895	1.38183	20	1.45861	0.2415	0.06971
1.4031	1.35523	1.11493	1.32659	1.32403	1.66153	1.23106	1.19841	1.8069	1.50745	1.70705	1.27425	24	1.40921	0.21705	0.06266
1.33875	1.34354	1.15622	1.31952	1.25147	1.55298	1.19164	1.14897	1.8353	1.41861	1.55384	1.32775	28	1.36988	0.1983	0.05725
1.25969	1.31874	1.19582	1.31786	1.26042	1.63258	1.17525	1.15407	1.97094	1.42559	1.64371	1.23681	32	1.38262	0.24649	0.07116

## Sheet: 10µM
										time [min]	mean	std	SEM
0.98374	0.98343	0.98837	0.95864	0.9877	0.9489	0.97997	0.98197	1.04323	1.01183	-84	0.98678	0.02611	0.00826
1.01626	1.01657	1.01163	1.04136	1.0123	1.0511	1.02003	1.01803	0.95677	0.98817	-74	1.01322	0.02611	0.00826
0.38376	0.37757	0.4135	0.39299	0.48475	0.39661	0.30875	0.32774	0.30992	0.30321	-54	0.36988	0.05788	0.0183
0.26427	0.24586	0.33	0.30158	0.35949	0.27515	0.21817	0.28592	0.2504	0.24633	-44	0.27772	0.04286	0.01355
0.26168	0.29441	0.36432	0.32567	0.38325	0.27201	0.23272	0.31206	0.28629	0.27534	-34	0.30077	0.04651	0.01471
0.28683	0.29565	0.30478	0.33999	0.37235	0.26827	0.21191	0.29309	0.22475	0.24891	-24	0.28465	0.04919	0.01556
0.26641	0.26269	0.31003	0.32259	0.37506	0.26359	0.21697	0.27053	0.22747	0.25511	-20	0.27705	0.04697	0.01485
0.2803	0.25214	0.29467	0.30522	0.35952	0.27152	0.21316	0.26849	--	0.25133	-16	0.27737	0.0409	0.01363
0.2593	0.32076	0.3182	0.3446	0.34359	0.24079	0.23361	0.26233	--	0.23493	-12	0.28423	0.04696	0.01565
0.26672	0.27152	0.31025	0.35796	0.343	0.25917	0.23819	0.25475	0.23712	--	-8	0.28208	0.04448	0.01483
0.27783	0.35374	0.33097	0.35999	0.34593	0.24837	0.23384	0.25129	0.2022	0.22726	-4	0.28314	0.05914	0.0187
0.30298	0.3643	0.33227	0.34375	0.35017	0.24911	0.23001	0.26299	0.20593	0.21505	4	0.28566	0.06008	0.019
0.26844	0.34775	0.27934	0.32523	0.33214	0.24873	0.20501	0.25288	0.20906	0.21788	8	0.26864	0.0521	0.01647
0.31121	0.33777	0.31652	0.36126	0.3585	0.28996	0.21274	0.29738	0.28874	0.2685	12	0.30426	0.0443	0.01401
0.31652	0.38435	0.3205	0.37272	0.37119	0.3095	0.21289	0.32749	0.28659	0.29909	16	0.32008	0.05027	0.0159
0.31694	0.40566	0.36076	0.38741	0.38668	0.31894	0.22982	0.34725	0.32753	0.31874	20	0.33997	0.05049	0.01597
0.29882	0.3819	0.34978	0.36361	0.38368	0.32599	0.21671	0.33878	0.33972	0.30041	24	0.32994	0.0494	0.01562
0.29397	0.4038	0.36454	0.3647	0.35896	0.33785	0.22772	0.33778	0.34711	0.30279	28	0.33392	0.04881	0.01544
0.31518	0.4003	0.39346	0.34637	0.35863	0.35376	0.23181	0.35494	0.30841	0.28891	32	0.33518	0.05054	0.01598

## Sheet: 50µM
							time [min]	mean	std	SEM
1.03001	0.96204	0.98708	1.01712	1.03754	1.00882	1	-84	1.00609	0.02591	0.00979
0.96999	1.03796	1.01292	0.98288	0.96246	0.99118	--	-74	0.9929	0.02823	0.01153
--	0.16909	0.15057	0.12422	0.14369	0.18402	0.13858	-54	0.15169	0.02163	0.00883
0.17117	0.15526	0.17151	0.09448	0.14372	0.17737	0.13411	-44	0.14966	0.02904	0.01098
0.16125	0.15681	0.13804	0.14575	0.1393	0.17807	0.14873	-34	0.15256	0.0141	0.00533
0.18671	0.15654	0.13833	0.1317	0.13669	0.16843	0.15192	-24	0.1529	0.01968	0.00744
0.17339	0.15718	0.14382	0.13068	0.12252	0.15764	0.15916	-20	0.1492	0.01781	0.00673
0.17952	0.1642	0.14875	0.12883	0.13891	0.17511	0.16502	-16	0.15719	0.01889	0.00714
0.18266	0.17356	0.15068	0.13305	0.12522	0.18548	0.1814	-12	0.16172	0.02519	0.00952
0.17109	0.17845	0.15208	0.10414	0.12599	0.18033	0.16168	-8	0.15339	0.02862	0.01082
0.18462	0.14807	0.15381	0.12821	0.13139	0.18473	0.15652	-4	0.15534	0.02268	0.00857
0.14036	0.13948	0.13281	0.09367	0.12138	0.16018	0.17106	4	0.13699	0.02534	0.00958
0.15319	0.15	0.1375	0.08729	0.09696	0.16982	0.17243	8	0.13817	0.03374	0.01275
0.18638	0.15546	0.16365	0.10438	0.10509	0.18418	0.17567	12	0.15355	0.03506	0.01325
0.2039	0.14847	0.18217	0.12032	0.1224	0.19558	0.18987	16	0.1661	0.03521	0.01331
0.21403	0.18925	0.1877	0.11879	0.13036	0.20673	0.19776	20	0.1778	0.03766	0.01423
0.23019	0.18134	0.21139	0.10329	0.13024	0.2041	0.18861	24	0.17845	0.04565	0.01725
0.19715	0.18834	0.19166	0.13234	0.12872	0.20975	0.19953	28	0.17821	0.03328	0.01258
0.18507	0.18112	0.19042	0.12525	0.13374	0.19675	0.19314	32	0.17222	0.02973	0.01124

## Sheet: 100µM
											time [min]	mean	std	SEM
1.04818	1.04822	1.03594	1.03794	1.0266	1.07845	1.02338	1.01487	0.9918	1.03268	1.02281	-84	1.03281	0.02196	0.00662
0.95182	0.95178	0.96406	0.96206	0.9734	0.92155	0.97662	0.98513	1.0082	0.96732	0.97719	-74	0.96719	0.02196	0.00662
0.11323	0.10403	0.11949	0.12692	0.13213	0.07586	0.09725	0.09646	0.11295	0.13367	0.09129	-54	0.10939	0.01827	0.00551
0.10668	0.10032	0.11491	0.11769	0.13153	0.0718	0.07329	0.07956	0.07297	0.10211	0.06566	-44	0.09423	0.02247	0.00677
0.10475	0.07122	0.09306	0.11319	0.14893	0.08398	0.07288	0.08719	0.07179	0.10396	0.08834	-34	0.09448	0.02288	0.0069
0.08959	0.0943	0.11706	0.11479	0.14168	0.0748	0.09861	0.07098	0.07583	0.11551	0.07987	-24	0.09755	0.02243	0.00676
0.09314	0.08349	0.11163	0.10372	0.14736	0.08117	0.07957	0.0605	0.08842	0.11802	0.10605	-20	0.09755	0.0234	0.00705
0.10964	0.08911	0.12441	0.11973	0.14395	0.08915	0.08824	0.06984	0.07548	0.1143	0.09282	-16	0.10152	0.02264	0.00683
0.09978	0.0994	0.10939	0.12463	0.1596	0.08846	0.08701	0.08069	0.07768	0.08978	0.07119	-12	0.09887	0.02518	0.00759
0.10474	0.09411	0.10828	0.10138	0.13433	0.08229	0.08173	0.06874	0.07883	0.11414	0.09689	-8	0.09686	0.01865	0.00562
0.10198	0.1123	0.12643	0.08854	0.15809	0.08368	0.08302	0.06811	0.06665	0.12514	0.09262	-4	0.1006	0.02779	0.00838
0.10108	0.10886	0.10072	0.10661	0.11841	0.08823	0.07929	0.07675	0.06107	0.09743	0.08012	4	0.0926	0.01699	0.00512
0.09388	0.10615	0.09361	0.10653	0.10372	0.08546	0.07188	0.0653	0.0465	0.10001	0.0855	8	0.08714	0.01906	0.00575
0.10666	0.10009	0.12257	0.11055	0.12275	0.07904	0.07963	0.078	0.05323	0.10641	0.09417	12	0.09574	0.02141	0.00646
0.11458	0.11176	0.12019	0.13225	0.12062	0.08927	0.07969	0.07049	0.06062	0.09287	0.08917	16	0.09832	0.02304	0.00695
0.10646	0.10022	0.12939	0.10084	0.11459	0.09145	0.07159	0.07492	0.05529	0.08729	0.09962	20	0.09379	0.02089	0.0063
0.10773	0.09683	0.15037	0.10696	0.10072	0.08415	0.07354	0.07008	0.05897	0.09182	0.09122	24	0.09385	0.02432	0.00733
0.10793	0.09148	0.14109	0.10621	0.10983	0.08421	0.07067	0.07269	0.05976	0.09477	0.09246	28	0.09373	0.02255	0.0068
0.11465	0.08987	0.1348	0.10088	0.11067	0.08781	0.07292	0.07213	0.06226	0.09466	0.08952	32	0.09365	0.02103	0.00634
