# Supplementary material for: Human endothelial cells display a rapid tensional stress increase in response to tumor necrosis factor-α
Source: PLoS One. 2022 Jun 24;17(6):e0270197. doi: 10.1371/journal.pone.0270197 (PMC9232152; doi:10.1371/journal.pone.0270197)
Supplement: S2 File — (ZIP) [file pone.0270197.s008.zip › ROCK_inhibitor_internal_stress_unnormalized(S6FigB).xlsx]

## Sheet: Control
												time [min]	mean	std	SEM
2767.01	2420.05	2405.59	2537.22	2460.93	2089.45	2549.09	2632.09	1739.24	2352.18	2223.77	2715.42	-84	2407.67	285.871	82.5238
2751.14	2039.66	2369.67	2175.62	2250.5	1799.43	2745.45		1788.68	2099.72	1929.68	2634.8	-74	2234.94	353.172	106.485
2779.87	2245.15	2294.81	2244.17	2284.21	1846.29	2782.79	2873.98	1914.04	2154.63	1907.06	2600.14	-54	2327.26	358.118	103.38
2596.41	2141.9	2350.45	2147.92	2205.36	2095.74	2727.56	2569.93	2054.87	2223.15	2122.81	2251.72	-44	2290.65	222.292	64.1703
2648.53	2156.9	2271.32	1987.1	2240.6	1915.54	2949.56	2641.51	2009.75	2071.65	2327.03	2441.65	-34	2305.1	314.417	90.7644
2203.8	1810.45	2335.05	1975.25	2361.56	2111.11	2907.58	2511.9	2004.35	2119.89	2525.17	2458.48	-24	2277.05	301.282	86.9726
2358.28	2068.2	2448.61	2199.02	2330.6	2297.17	2920.78	2637.76	2074.14	2234.79	2508.13	2725.57	-20	2400.26	260.922	75.3218
2368.54	1976.48	2295.27	2330.33	2245.71	2230.39	2843.92	2615.18	1888.75	2266.59	2448.49	2500.75	-16	2334.2	257.935	74.4594
2122.48	1956.1	2190.14	2265.21	2406.08	2119.22	2628.04	2438.86	1755.44	2383.94	2519.15	2352.23	-12	2261.41	246.865	71.2638
2097.51	1742.41	2124.18	2141.18	2245.35	2106.12	2429.4	2308.1	2006.09	2223.01	2568.2	2317.58	-8	2192.43	211.297	60.9963
2107	1914.75	2110.99	2157.88	2065.14	2019.35	2344.45	2402.89	1950.88	2328.96	2470.71	2547.94	-4	2201.74	210.102	60.6511
2968.29	2662.4	2674.81	2829.88	3256.2	3011.26	2984.55	3014.99	2466.62	3049.54	3278.71	3166.78	4	2947	247.649	71.4902
2895.26	2542.71	2636.22	2567.42	2667.67	2692.53	2792.16	2967.94	2515.97	2948.53	3086.83	2982.66	8	2774.66	196.372	56.6878
3536.64	2723.11	2707.91	2945.92	2972.01	3127.03	3146.12	3194.62	3000.66	3373.95	3320.54	3321.67	12	3114.18	255.601	73.7858
3681	2967.04	2967.21	3227.42	3082.5	3420.53	3297.25	3328.52	3266.35	3561.6	3545.83	3484.65	16	3319.16	232.454	67.1038
3984.67	3092.83	2802.08	3146.68	3238.85	3315.47	3212.49	3259.97	3542.69	3521.44	3445.2	3696.54	20	3354.91	308.434	89.0371
3871.26	3021.96	2662.05	3126	3119.05	3230.74	3258.94	3154.31	3187.29	3355.5	3545.09	3408.75	24	3245.08	294.315	84.9614
3693.73	2995.9	2760.64	3109.35	2948.11	3019.68	3154.59	3024.2	3237.4	3157.77	3226.9	3551.87	28	3156.68	255.984	73.8963
3475.58	2940.6	2855.17	3105.42	2969.2	3174.46	3111.2	3037.61	3476.65	3173.28	3413.53	3308.61	32	3170.11	209.586	60.5022

## Sheet: 10µM
										time [min]	mean	std	SEM
3083.44	2752.4	4103.98	3426.76	3074.42	2854.81	3201.44	2833.96	3236.57	2890.1	-84	3145.79	397.133	125.585
3185.38	2845.13	4200.6	3722.42	3150.97	3162.26	3332.3	2938.05	2968.34	2822.51	-74	3232.8	431.487	136.448
1202.86	1056.73	1716.99	1404.79	1508.88	1193.22	1008.66	945.867	961.502	866.055	-54	1186.56	277.487	87.7491
828.344	688.094	1370.24	1078.02	1118.98	827.802	712.746	825.168	776.863	703.6	-44	892.985	223.588	70.7048
820.214	823.971	1512.78	1164.13	1192.94	818.346	760.254	900.596	888.213	786.449	-34	966.789	244.459	77.3046
899.03	827.446	1265.55	1215.33	1159.01	807.091	692.295	845.873	697.281	710.958	-24	911.986	219.977	69.5628
835.023	735.214	1287.32	1153.11	1167.45	793.02	708.814	780.765	705.713	728.683	-20	889.512	222.412	70.3329
878.569	705.669	1223.55	1091.03	1119.08	816.874	696.374	774.852		717.865	-16	891.541	201.234	67.0781
812.755	897.718	1321.25	1231.82	1069.51	724.416	763.163	757.092		671.025	-12	916.528	235.546	78.5153
836.016	759.924	1288.24	1279.56	1067.66	779.731	778.145	735.201	735.65		-8	917.792	231.099	77.0331
870.835	990.026	1374.27	1286.82	1076.78	747.234	763.913	725.215	627.326	649.119	-4	911.153	263.147	83.2143
949.655	1019.6	1379.66	1228.78	1089.98	749.468	751.401	759.001	638.897	614.248	4	918.068	258.675	81.8003
841.395	973.258	1159.9	1162.55	1033.84	748.31	669.729	729.816	648.587	622.342	8	858.973	208.61	65.9682
975.451	945.338	1314.3	1291.36	1115.9	872.341	694.979	858.241	895.817	766.925	12	973.065	207.645	65.6632
992.099	1075.7	1330.79	1332.32	1155.39	931.155	695.49	945.137	889.147	854.279	16	1020.15	205.409	64.956
993.418	1135.34	1497.96	1384.84	1203.61	959.539	750.806	1002.17	1016.16	910.416	20	1085.43	224.83	71.0976
936.631	1068.85	1452.37	1299.75	1194.27	980.745	707.949	977.717	1053.95	858.051	24	1053.03	216.561	68.4825
921.41	1130.15	1513.67	1303.67	1117.34	1016.43	743.933	974.846	1076.89	864.873	28	1066.32	221.012	69.8902
987.907	1120.36	1633.76	1238.11	1116.31	1064.31	757.297	1024.35	956.833	825.211	32	1072.44	242.687	76.7444

## Sheet: 50µM
							time [min]	mean	std	SEM
3761.29	4751.94	4494.47	3507.87	3816.53	5251.34	4088.71	-84	4238.88	621.427	234.877
3542.1	5126.9	4612.12	3389.78	3540.38	5159.51		-74	4228.47	832.969	340.058
	835.216	685.579	428.43	528.539	957.89	566.612	-54	667.044	199.712	81.5319
625.048	766.899	780.951	325.852	528.678	923.298	548.322	-44	642.721	198.279	74.9423
588.846	774.548	628.539	502.665	512.391	926.923	608.095	-34	648.858	152.091	57.485
681.794	773.214	629.864	454.215	502.807	876.774	621.138	-24	648.544	146.538	55.3861
633.16	776.396	654.833	450.702	450.697	820.566	650.739	-20	633.871	143.176	54.1154
655.568	811.056	677.298	444.297	510.962	911.534	674.718	-16	669.348	160.598	60.7005
667.027	857.303	686.079	458.864	460.617	965.506	741.711	-12	691.015	188.478	71.2381
624.767	881.443	692.465	359.161	463.44	938.708	661.072	-8	660.151	207.425	78.3994
674.177	731.403	700.325	442.187	483.315	961.583	639.953	-4	661.849	171.715	64.9022
512.556	688.951	604.743	323.066	446.498	833.8	699.407	4	587.003	172.819	65.3194
559.392	740.911	626.073	301.04	356.647	883.989	705.025	8	596.154	209.109	79.0358
680.593	767.903	745.134	359.994	386.583	958.736	718.275	12	659.603	214.753	81.1691
744.57	733.37	829.495	414.969	450.26	1018.1	776.316	16	709.583	212.073	80.1561
781.585	934.791	854.638	409.677	479.54	1076.12	808.598	20	763.565	239.292	90.444
840.568	895.731	962.509	356.222	479.077	1062.43	771.162	24	766.813	257.921	97.4851
719.942	930.285	872.699	456.428	473.478	1091.86	815.833	28	765.79	234.723	88.7171
675.825	894.649	867.051	431.976	491.957	1024.19	789.692	32	739.335	217.491	82.2037

## Sheet: 100µM
											time [min]	mean	std	SEM
5622.68	3631.41	5458.22	4626.91	4556.01	4812.61	5218.49	6354.56	5305.02	5957	4805.8	-84	5122.61	748.73	225.751
5105.74	3297.31	5079.47	4288.66	4319.93	4112.44	4980.08	6168.38	5392.72	5579.92	4591.44	-74	4810.55	793.792	239.337
607.367	360.394	629.572	565.785	586.382	338.547	495.909	603.985	604.158	771.048	428.917	-54	544.733	128.004	38.5946
572.248	347.556	605.463	524.633	583.716	320.409	373.741	498.133	390.319	589.038	308.497	-44	464.887	117.67	35.4789
561.885	246.729	490.334	504.558	660.936	374.771	371.659	545.966	384.007	599.668	415.092	-34	468.691	121.685	36.6894
480.561	326.675	616.747	511.705	628.76	333.811	502.86	444.425	405.591	666.298	375.293	-24	481.157	118.193	35.6364
499.628	289.252	588.135	462.351	653.996	362.23	405.763	378.801	472.957	680.768	498.274	-20	481.105	122.209	36.8473
588.15	308.719	655.483	533.744	638.845	397.813	449.968	437.271	403.726	659.347	436.125	-16	500.836	120.235	36.2521
535.249	344.344	576.369	555.58	708.293	394.759	443.683	505.243	415.49	517.898	334.516	-12	484.675	111.498	33.6178
561.848	326.028	570.486	451.939	596.144	367.227	416.775	430.433	421.67	658.414	455.227	-8	477.835	103.846	31.3106
547.041	389.051	666.141	394.71	701.592	373.407	423.354	426.484	356.506	721.839	435.164	-4	494.117	139.564	42.0802
542.24	377.145	530.703	475.236	525.503	393.716	404.312	480.55	326.65	562.022	376.454	4	454.048	81.1469	24.4667
503.617	367.741	493.225	474.88	460.312	381.366	366.549	408.903	248.737	576.886	401.721	8	425.813	88.3748	26.646
572.159	346.734	645.786	492.811	544.78	352.731	406.065	488.375	284.711	613.828	442.492	12	471.861	116.858	35.2341
614.655	387.165	633.285	589.529	535.307	398.385	406.368	441.348	324.233	535.733	418.955	16	480.451	104.868	31.6189
571.07	347.207	681.745	449.507	508.542	408.09	365.07	469.116	295.74	503.506	468.057	20	460.695	108.36	32.6718
577.893	335.469	792.256	476.818	446.983	375.542	374.984	438.82	315.406	529.651	428.591	24	462.947	134.801	40.6439
578.951	316.908	743.397	473.455	487.42	375.808	360.347	455.116	319.636	546.659	434.415	28	462.919	126.762	38.2203
615.014	311.344	710.233	449.715	491.166	391.833	371.819	451.62	333.014	546.023	420.63	32	462.946	121.365	36.5929
