# Supplementary material for: Human endothelial cells display a rapid tensional stress increase in response to tumor necrosis factor-α
Source: PLoS One. 2022 Jun 24;17(6):e0270197. doi: 10.1371/journal.pone.0270197 (PMC9232152; doi:10.1371/journal.pone.0270197)
Supplement: S2 File — (ZIP) [file pone.0270197.s008.zip › ROCK_inhibitor_traction_stress_normalized(Fig7A).xlsx]

## Sheet: Control
												time [min]	mean	std	SEM
0.97882	0.999	0.99423	1.01906	0.9764	1.00445	0.98735	1	0.97626	1.01509	1.01616	0.99987	-84	0.99722	0.01521	0.00439
1.02118	1.001	1.00577	0.98094	1.0236	0.99555	1.01265	--	1.02374	0.98491	0.98384	1.00013	-74	1.00303	0.01592	0.0048
1.10944	1.09516	1.01865	0.95251	0.96149	1.03265	1.0999	1.13708	1.08851	0.94202	1.13185	0.98457	-54	1.04615	0.07275	0.021
1.07398	1.02429	0.98479	0.94067	1.0123	1.01806	1.06327	1.13225	1.09272	0.96957	1.02558	0.95532	-44	1.0244	0.05785	0.0167
1.02466	1.06506	0.98208	0.91695	1.08246	1.01102	1.05386	1.1271	1.02396	1.0481	1.18891	0.94882	-34	1.03941	0.07422	0.02142
0.98936	0.94945	0.99545	0.85646	1.08059	1.04528	1.05313	1.07753	0.9593	1.08252	1.104	0.97947	-24	1.01438	0.07255	0.02094
0.99749	0.96459	1.01404	0.85947	1.08085	1.08499	1.07322	1.0749	0.95711	1.09804	1.15543	1.0048	-20	1.03041	0.08004	0.02311
1.01722	0.98604	1.01726	0.8851	1.02008	1.08485	1.03133	1.06942	1.02035	1.10019	1.22456	1.00142	-16	1.03815	0.08023	0.02316
0.97925	0.93024	1.0273	0.89398	1.01652	1.07641	0.99076	1.04088	0.97347	1.16369	1.19169	1.00126	-12	1.02379	0.08666	0.02502
0.96924	0.90828	0.99595	0.86524	1.02821	1.03218	0.94468	1.04823	0.96461	1.07461	1.18654	0.98591	-8	1.00031	0.08343	0.02408
0.98122	0.89079	0.96693	0.86153	0.99131	1.01429	0.9416	1.06615	0.92976	1.06111	1.07987	0.97587	-4	0.98004	0.0684	0.01974
1.02311	1.00479	1.13441	0.87156	1.00961	1.09473	1.01753	1.05032	1.04496	1.23278	1.14107	1.04178	4	1.05555	0.08936	0.0258
1.14817	1.08926	1.19706	0.96279	1.01021	1.18818	1.05108	1.10977	1.12461	1.29045	1.20104	1.11344	8	1.12384	0.09018	0.02603
1.26558	1.14511	1.26021	1.05993	1.00369	1.24402	1.14822	1.14985	1.23937	1.39334	1.31585	1.20178	12	1.20225	0.10809	0.0312
1.3923	1.16277	1.16598	1.11731	1.12245	1.31896	1.18611	1.20613	1.35014	1.47285	1.37474	1.23082	16	1.25838	0.11845	0.03419
1.35298	1.19196	1.15055	1.13747	1.12762	1.35112	1.20967	1.19035	1.3805	1.43328	1.39772	1.21112	20	1.2612	0.11256	0.03249
1.31228	1.16346	1.14567	1.08561	1.10476	1.34674	1.15656	1.17828	1.38236	1.46027	1.33611	1.22819	24	1.24169	0.12151	0.03508
1.26745	1.16661	1.12858	1.07814	1.11162	1.33807	1.143	1.19899	1.36136	1.40628	1.34404	1.24531	28	1.23246	0.11057	0.03192
1.25568	1.18319	1.12048	1.06389	1.15457	1.30815	1.09595	1.19711	1.36295	1.39996	1.3355	1.22771	32	1.22543	0.10902	0.03147

## Sheet: 10µM
										time [min]	mean	std	SEM
0.97413	1.01342	1.00627	0.96444	1.00225	0.95272	0.99351	0.9826	1.00438	1.0019	-84	0.98956	0.0202	0.00639
1.02587	0.98658	0.99373	1.03556	0.99775	1.04728	1.00649	1.0174	0.99562	0.9981	-74	1.01044	0.0202	0.00639
0.55318	0.5332	0.59219	0.55792	0.57439	0.49118	0.5639	0.52147	0.519	0.49198	-54	0.53984	0.03414	0.0108
0.47728	0.471	0.55034	0.4622	0.53643	0.40344	0.52484	0.4793	0.43436	0.43943	-44	0.47786	0.04725	0.01494
0.46588	0.53542	0.6796	0.43542	0.50538	0.41215	0.49891	0.51402	0.47732	0.45248	-34	0.49766	0.07417	0.02345
0.48333	0.49549	0.54778	0.47957	0.48192	0.42635	0.46543	0.49311	0.43689	0.41779	-24	0.47277	0.03847	0.01216
0.49699	0.50579	0.56842	0.46246	0.50306	0.42841	0.44189	0.48009	0.44453	0.41594	-20	0.47476	0.04572	0.01446
0.50414	0.51583	0.58872	0.46809	0.4872	0.39818	0.48398	0.47921	--	0.40546	-16	0.4812	0.05716	0.01905
0.50918	0.52444	0.59262	0.46119	0.47882	0.38595	0.48854	0.46686	--	0.40185	-12	0.47883	0.0623	0.02077
0.49179	0.53004	0.60858	0.46325	0.49073	0.40757	0.49368	0.45601	0.45451	--	-8	0.48846	0.05655	0.01885
0.50424	0.53872	0.61389	0.47524	0.49319	0.40111	0.5261	0.4553	0.47302	0.39481	-4	0.48756	0.06485	0.02051
0.46165	0.47632	0.52411	0.45348	0.4701	0.3908	0.51602	0.48596	0.48174	0.4092	4	0.46694	0.04176	0.01321
0.52552	0.53566	0.55415	0.49569	0.49363	0.42052	0.59211	0.50281	0.48806	0.43658	8	0.50447	0.0513	0.01622
0.59321	0.5405	0.62068	0.53075	0.5151	0.47136	0.64537	0.53025	0.5282	0.47035	12	0.54458	0.05844	0.01848
0.56538	0.62348	0.62927	0.51407	0.52081	0.47025	0.63418	0.53016	0.54152	0.47545	16	0.55046	0.06104	0.0193
0.57732	0.60663	0.67637	0.51977	0.52211	0.48825	0.63006	0.53462	0.56049	0.49739	20	0.5613	0.06117	0.01934
0.57855	0.61461	0.6677	0.51104	0.54687	0.49885	0.6492	0.54071	0.56264	0.51118	24	0.56813	0.05896	0.01865
0.58058	0.60925	0.66712	0.51775	0.53711	0.50341	0.65386	0.56907	0.54578	0.51687	28	0.57008	0.05752	0.01819
0.57293	0.6093	0.66953	0.54762	0.55974	0.50331	0.68861	0.56334	0.55809	0.51697	32	0.57894	0.06035	0.01908

## Sheet: 50µM
							time [min]	mean	std	SEM
1.00557	0.97021	0.99464	0.98439	0.98743	0.99464	1	-84	0.99098	0.01161	0.00439
0.99443	1.02979	1.00536	1.01561	1.01257	1.00536	--	-74	1.01052	0.01195	0.00488
--	0.36983	0.27143	0.26516	0.25151	0.27319	0.2861	-54	0.2862	0.04249	0.01735
0.28422	0.34818	0.27058	0.2738	0.22763	0.29384	0.31252	-44	0.28725	0.03745	0.01416
0.30089	0.36007	0.24879	0.22248	0.26983	0.27118	0.32167	-34	0.28499	0.04632	0.01751
0.28774	0.3668	0.23903	0.24001	0.27815	0.30411	0.32218	-24	0.29115	0.0454	0.01716
0.29482	0.35105	0.25236	0.24113	0.26153	0.3112	0.34946	-20	0.29451	0.04511	0.01705
0.31889	0.36625	0.24882	0.2669	0.2681	0.31342	0.34593	-16	0.30404	0.04407	0.01666
0.32557	0.37683	0.2505	0.26078	0.26823	0.32574	0.35865	-12	0.30947	0.05005	0.01892
0.31385	0.36766	0.26384	0.23793	0.2705	0.31878	0.35926	-8	0.30455	0.04919	0.01859
0.31523	0.35861	0.25911	0.23416	0.27172	0.32479	0.35261	-4	0.30232	0.04799	0.01814
0.24623	0.32149	0.2294	0.2102	0.251	0.36203	0.33734	4	0.27967	0.05937	0.02244
0.28292	0.33861	0.2495	0.20485	0.2353	0.38019	0.3674	8	0.29411	0.06868	0.02596
0.32463	0.33501	0.27327	0.21769	0.22952	0.37436	0.38802	12	0.30607	0.06746	0.0255
0.3358	0.34889	0.29161	0.21502	0.24081	0.3697	0.40359	16	0.31506	0.06888	0.02603
0.33019	0.37747	0.30471	0.21143	0.22665	0.40486	0.38957	20	0.3207	0.07766	0.02935
0.32921	0.35381	0.30904	0.20322	0.26031	0.38534	0.41279	24	0.32196	0.07234	0.02734
0.31431	0.38408	0.28635	0.22444	0.20956	0.39009	0.39268	28	0.3145	0.07809	0.02951
0.30994	0.38902	0.28932	0.219	0.27193	0.38856	0.39167	32	0.32278	0.06844	0.02587

## Sheet: 100µM
											time [min]	mean	std	SEM
1.0367	0.99333	1.02056	0.9708	1.00537	1.02934	0.98954	1.01213	0.97684	1.00049	0.98283	-84	1.00163	0.02148	0.00648
0.9633	1.00667	0.97944	1.0292	0.99463	0.97066	1.01046	0.98787	1.02316	0.99951	1.01717	-74	0.99837	0.02148	0.00648
0.255	0.2187	0.29263	0.29534	0.30853	0.20395	0.29527	0.21679	0.28122	0.29502	0.21357	-54	0.26146	0.04057	0.01223
0.238	0.20298	0.27061	0.29287	0.32517	0.19314	0.23087	0.18778	0.24132	0.27364	0.17863	-44	0.23955	0.04718	0.01423
0.23896	0.19667	0.27208	0.28773	0.33597	0.19871	0.25142	0.19127	0.22117	0.29045	0.20089	-34	0.24412	0.0478	0.01441
0.23185	0.21074	0.27983	0.27304	0.3581	0.21951	0.24084	0.17668	0.23252	0.28044	0.1977	-24	0.24557	0.05012	0.01511
0.23412	0.22309	0.27761	0.25329	0.3667	0.20875	0.24839	0.17699	0.22388	0.27868	0.21731	-20	0.24625	0.04982	0.01502
0.22464	0.21201	0.26637	0.25735	0.36217	0.20865	0.23367	0.17583	0.2304	0.28345	0.20864	-16	0.24211	0.05	0.01507
0.24106	0.22321	0.2548	0.27106	0.35447	0.2241	0.23602	0.19674	0.216	0.28331	0.20074	-12	0.24559	0.04512	0.0136
0.23422	0.21737	0.28654	0.27199	0.3459	0.21208	0.23414	0.18404	0.21713	0.27924	0.21441	-8	0.24519	0.04617	0.01392
0.2349	0.22116	0.29175	0.22651	0.34027	0.20747	0.23736	0.18358	0.22	0.28746	0.20585	-4	0.24148	0.04619	0.01393
0.21909	0.1874	0.23336	0.24949	0.28419	0.20098	0.2134	0.18863	0.20279	0.2595	0.19791	4	0.22152	0.03153	0.00951
0.21855	0.21778	0.25355	0.28767	0.28233	0.21788	0.22072	0.19331	0.21093	0.27651	0.22547	8	0.23679	0.03243	0.00978
0.2379	0.26349	0.27903	0.29431	0.3107	0.24317	0.2364	0.21181	0.21654	0.28034	0.2374	12	0.25555	0.0322	0.00971
0.24361	0.24889	0.27258	0.28412	0.30655	0.22623	0.21495	0.18668	0.19052	0.23255	0.22601	16	0.23934	0.03726	0.01123
0.20784	0.27521	0.23467	0.21483	0.24518	0.23684	0.21563	0.19337	0.17802	0.21536	0.20229	20	0.21993	0.0268	0.00808
0.21035	0.23866	0.2458	0.22264	0.22785	0.23866	0.20381	0.18824	0.17472	0.21725	0.18331	24	0.21375	0.02402	0.00724
0.21917	0.25335	0.24898	0.21086	0.24984	0.22926	0.20887	0.18041	0.16836	0.21934	0.20437	28	0.21753	0.02747	0.00828
0.21329	0.29406	0.22977	0.21145	0.23709	0.24261	0.19232	0.16866	0.1821	0.1981	0.19921	32	0.21533	0.03466	0.01045
