# Supplementary material for: Human endothelial cells display a rapid tensional stress increase in response to tumor necrosis factor-α
Source: PLoS One. 2022 Jun 24;17(6):e0270197. doi: 10.1371/journal.pone.0270197 (PMC9232152; doi:10.1371/journal.pone.0270197)
Supplement: S2 File — (ZIP) [file pone.0270197.s008.zip › ROCK_inhibitor_traction_stress_unnormalized(S6FigA).xlsx]

## Sheet: Control
												time [min]	mean	std	SEM
182.99	174.21	179.16	203.19	224.63	215.51	202.47	186.39	178.47	165.45	149.94	186.29	-84	187.392	21.0649	6.08092
190.91	174.56	181.24	195.59	235.49	213.6	207.66		187.15	160.53	145.17	186.34	-74	188.931	24.8446	7.49093
207.41	190.98	183.56	189.92	221.2	221.56	225.55	211.94	198.99	153.54	167.01	183.44	-54	196.258	22.5064	6.49703
200.78	178.62	177.46	187.56	232.89	218.43	218.04	211.04	199.76	158.03	151.33	177.99	-44	192.661	25.1498	7.26013
191.56	185.73	176.97	182.83	249.03	216.92	216.11	210.08	187.19	170.83	175.43	176.78	-34	194.955	23.3624	6.74415
184.96	165.57	179.38	170.77	248.6	224.27	215.96	200.84	175.37	176.44	162.9	182.49	-24	190.629	26.4379	7.63197
186.48	168.21	182.73	171.37	248.66	232.79	220.08	200.35	174.97	178.97	170.49	187.21	-20	193.526	26.5567	7.66626
190.17	171.95	183.31	176.48	234.68	232.76	211.49	199.33	186.53	179.32	180.69	186.58	-16	194.441	21.1376	6.10191
183.07	162.22	185.12	178.25	233.86	230.95	203.17	194.01	177.96	189.67	175.84	186.55	-12	191.722	21.5188	6.21194
181.2	158.39	179.47	172.52	236.55	221.46	193.72	195.38	176.34	175.15	175.08	183.69	-8	187.412	21.9124	6.32556
183.44	155.34	174.24	171.78	228.06	217.62	193.09	198.72	169.97	172.95	159.34	181.82	-4	183.864	22.0923	6.37751
191.27	175.22	204.42	173.78	232.27	234.88	208.66	195.77	191.03	200.93	168.37	194.1	4	197.558	20.8745	6.02595
214.65	189.95	215.71	191.97	232.41	254.93	215.54	206.85	205.59	210.33	177.22	207.45	8	210.217	20.0972	5.80156
236.6	199.69	227.09	211.34	230.91	266.91	235.46	214.32	226.57	227.1	194.16	223.91	12	224.505	18.919	5.46143
260.29	202.77	210.11	222.78	258.23	282.99	243.23	224.81	246.82	240.06	202.85	229.32	16	235.355	24.6634	7.11972
252.94	207.86	207.33	226.8	259.42	289.89	248.06	221.87	252.37	233.61	206.24	225.65	20	236.003	25.3155	7.30796
245.33	202.89	206.45	216.46	254.16	288.95	237.17	219.62	252.71	238.01	197.15	228.83	24	232.311	26.1502	7.54892
236.95	203.44	203.37	214.97	255.74	287.09	234.39	223.48	248.87	229.21	198.32	232.02	28	230.654	25.2832	7.29864
234.75	206.33	201.91	212.13	265.62	280.67	224.74	223.13	249.16	228.18	197.06	228.74	32	229.368	25.3244	7.31052

## Sheet: 10µM
										time [min]	mean	std	SEM
182.03	181.56	208.7	186.33	207.24	204.85	204.99	222.74	209.68	200.68	-84	200.88	13.4573	4.25556
191.7	176.75	206.1	200.07	206.31	225.18	207.67	230.63	207.85	199.92	-74	205.218	15.3003	4.83838
103.37	95.526	122.82	107.79	118.77	105.61	116.35	118.21	108.35	98.544	-54	109.534	9.17964	2.90286
89.187	84.382	114.14	89.298	110.92	86.746	108.29	108.65	90.679	88.017	-44	97.0309	11.8138	3.73585
87.056	95.923	140.95	84.123	104.5	88.619	102.94	116.52	99.647	90.632	-34	101.091	17.0635	5.39595
90.318	88.769	113.61	92.652	99.648	91.672	96.032	111.78	91.207	83.684	-24	95.9372	9.78411	3.09401
92.87	90.614	117.89	89.347	104.02	92.115	91.175	108.83	92.803	83.313	-20	96.2977	10.5401	3.33306
94.206	92.414	122.1	90.435	100.74	85.615	99.86	108.63		81.213	-16	97.2459	12.4382	4.14607
95.147	93.956	122.91	89.102	99.009	82.986	100.8	105.83		80.49	-12	96.6922	12.8012	4.26707
91.898	94.96	126.22	89.499	101.47	87.633	101.86	103.37	94.886		-8	99.0884	11.605	3.86832
94.225	96.515	127.32	91.816	101.98	86.244	108.55	103.21	98.751	79.081	-4	98.7692	13.1632	4.16257
86.267	85.336	108.7	87.612	97.204	84.028	106.47	110.16	100.57	81.963	4	94.831	11.0517	3.49486
98.202	95.967	114.93	95.768	102.07	90.419	122.17	113.98	101.89	87.446	8	102.284	11.3154	3.57824
110.85	96.834	128.73	102.54	106.51	101.35	133.16	120.2	110.27	94.211	12	110.466	13.1452	4.15686
105.65	111.7	130.51	99.318	107.69	101.11	130.85	120.18	113.05	95.232	16	111.529	12.3977	3.92049
107.88	108.68	140.28	100.42	107.96	104.98	130	121.19	117.01	99.628	20	113.803	13.2563	4.19202
108.11	110.11	138.48	98.733	113.08	107.26	133.95	122.57	117.46	102.39	24	115.214	13.0466	4.12569
108.49	109.15	138.36	100.03	111.06	108.24	134.91	129	113.94	103.53	28	115.671	13.4503	4.25337
107.06	109.16	138.86	105.8	115.74	108.22	142.08	127.7	116.51	103.55	32	117.468	14.0028	4.42806

## Sheet: 50µM
							time [min]	mean	std	SEM
185.08	192.16	207	182.23	188.49	203.08	190.1	-84	192.591	9.17072	3.46621
183.03	203.96	209.23	188.01	193.29	205.27		-74	197.132	10.5456	4.30522
	73.248	56.489	49.086	48.011	55.779	54.387	-54	56.1667	9.07573	3.70515
52.312	68.961	56.312	50.686	43.453	59.994	59.411	-44	55.8756	8.11203	3.06606
55.38	71.316	51.777	41.185	51.508	55.369	61.15	-34	55.3836	9.2801	3.50755
52.96	72.648	49.745	44.431	53.096	62.091	61.247	-24	56.6026	9.39758	3.55195
54.263	69.528	52.519	44.638	49.923	63.539	66.433	-20	57.2633	9.29766	3.51419
58.693	72.539	51.783	49.409	51.177	63.993	65.762	-16	59.0509	8.74935	3.30694
59.922	74.635	52.133	48.276	51.203	66.507	68.179	-12	60.1221	10.0004	3.77981
57.765	72.818	54.91	44.046	51.636	65.086	68.296	-8	59.2224	10.0842	3.81148
58.02	71.027	53.924	43.347	51.868	66.313	67.032	-4	58.7901	9.87371	3.73191
45.32	63.675	47.742	38.913	47.914	73.917	64.129	4	54.5157	12.7161	4.80622
52.073	67.065	51.925	37.921	44.917	77.625	69.842	8	57.3383	14.4387	5.4573
59.749	66.352	56.872	40.299	43.814	76.434	73.762	12	59.6117	13.8968	5.25249
61.805	69.101	60.688	39.805	45.969	75.484	76.723	16	61.3679	14.1279	5.33984
60.773	74.761	63.414	39.139	43.265	82.663	74.058	20	62.5819	16.3807	6.19131
60.592	70.076	64.316	37.621	49.691	78.676	78.471	24	62.7776	15.0752	5.69788
57.851	76.07	59.593	41.548	40.002	79.647	74.648	28	61.337	16.2864	6.15568
57.046	77.049	60.211	40.541	51.909	79.334	74.457	32	62.9353	14.5261	5.49037

## Sheet: 100µM
											time [min]	mean	std	SEM
267.05	206.38	260.58	219.9	233.26	246.49	250.78	251.17	281.52	278.19	250.68	-84	249.636	23.0067	6.93677
248.14	209.15	250.08	233.13	230.77	232.44	256.08	245.15	294.87	277.92	259.44	-74	248.834	23.5848	7.11108
65.687	45.439	74.718	66.898	71.584	48.838	74.831	53.799	81.045	82.033	54.474	-54	65.3951	12.9014	3.88992
61.308	42.173	69.094	66.34	75.445	46.25	58.509	46.599	69.546	76.086	45.562	-44	59.7193	12.6858	3.82492
61.555	40.861	69.47	65.175	77.951	47.585	63.717	47.466	63.741	80.762	51.24	-34	60.8657	12.8297	3.86831
59.724	43.785	71.448	61.847	83.085	52.565	61.035	43.844	67.01	77.978	50.425	-24	61.1587	13.0269	3.92777
60.308	46.35	70.883	57.373	85.081	49.988	62.949	43.922	64.521	77.487	55.427	-20	61.299	12.7939	3.85751
57.867	44.048	68.012	58.293	84.028	49.965	59.219	43.635	66.401	78.816	53.215	-16	60.3181	13.0864	3.94569
62.096	46.375	65.057	61.399	82.242	53.665	59.814	48.823	62.25	78.776	51.201	-12	61.0635	11.4015	3.43769
60.333	45.162	73.161	61.609	80.254	50.786	59.338	45.671	62.576	77.645	54.687	-8	61.0202	11.9655	3.60772
60.51	45.949	74.493	51.307	78.948	49.681	60.153	45.556	63.404	79.93	52.503	-4	60.2213	12.7355	3.83989
56.436	38.936	59.584	56.514	65.936	48.127	54.083	46.811	58.442	72.155	50.478	4	55.2274	9.1879	2.77026
56.298	45.248	64.738	65.161	65.505	52.174	55.938	47.973	60.789	76.886	57.509	8	58.929	9.01364	2.71772
61.282	54.743	71.245	66.665	72.086	58.23	59.912	52.563	62.407	77.949	60.55	12	63.4211	7.77299	2.34364
62.753	51.71	69.599	64.358	71.125	54.175	54.475	46.327	54.907	64.662	57.646	16	59.2488	7.80779	2.35414
53.538	57.179	59.919	48.663	56.886	56.715	54.647	47.987	51.304	59.881	51.597	20	54.3924	4.14787	1.25063
54.184	49.586	62.76	50.431	52.864	57.15	51.652	46.713	50.354	60.407	46.754	24	52.9868	5.23808	1.57934
56.458	52.637	63.571	47.764	57.967	54.899	52.935	44.771	48.521	60.988	52.127	28	53.8762	5.68715	1.71474
54.942	61.095	58.668	47.896	55.009	58.096	48.74	41.855	52.479	55.083	50.811	32	53.1522	5.55867	1.676
