# Supplementary material for: Human endothelial cells display a rapid tensional stress increase in response to tumor necrosis factor-α
Source: PLoS One. 2022 Jun 24;17(6):e0270197. doi: 10.1371/journal.pone.0270197 (PMC9232152; doi:10.1371/journal.pone.0270197)
Supplement: S2 File — (ZIP) [file pone.0270197.s008.zip › Single_cells_TNF_alpha_normalized(Fig6C,D).xlsx]

## Sheet: normalized_traction_stress
																										time [min]	mean	std	SEM
0.86757	0.92662	0.98327	0.7291	1.00522	0.95935	0.90561	0.97309	1.11033	1.21578	0.90424	0.86123	0.92213	1.10907	1.16993	1.04294	1.15872	0.99434	1.02606	0.97995	0.88654	0.99798	1.01478	0.82472	1.08106	1.00228	-24	0.98661	0.11239	0.02204
0.96929	0.94727	0.98046	0.74417	1.06165	0.94799	0.91214	0.84502	0.93703	0.97072	0.98884	1.12283	0.95589	1.0116	0.88624	1.03246	1.13689	1.05092	1.02259	0.9458	0.88214	0.98756	0.92153	0.80848	0.93539	0.97188	-20	0.96065	0.08724	0.01711
0.99305	0.86747	1.01406	0.79863	0.99555	--	0.99814	0.84378	0.79203	0.8152	1.00569	1.03082	1.05304	0.99934	1.04902	0.90051	0.90416	1.03979	1.02747	0.96664	0.92201	0.99762	0.89224	0.90386	0.96877	0.96511	-16	0.94976	0.08035	0.01607
1.00854	1.02464	1.01346	1.01081	1.00801	1.01238	1.06799	0.9238	0.93952	0.87082	1.05944	0.98424	1.04738	1.04578	0.95637	1.02189	0.887	1.07762	1.06056	1.04778	1.03453	1.03832	1.07721	1.12976	0.92564	0.98296	-12	1.00986	0.06196	0.01215
1.07975	1.09833	1.00912	1.17145	0.966	1.03198	1.01331	1.17026	1.09027	0.96984	1.08778	1.02584	1.04308	0.9445	0.94077	0.94385	0.93701	0.93453	0.93434	1.03791	1.12007	1.04289	1.11827	1.12265	0.9731	1.03557	-8	1.0324	0.07479	0.01467
1.08181	1.13566	0.99963	1.54583	0.96357	1.0483	1.10281	1.24406	1.13082	1.15765	0.95401	0.97505	0.97847	0.8897	0.99766	1.05834	0.97622	0.90281	0.92898	1.02192	1.1547	0.93562	0.97597	1.21053	1.11603	1.0422	-4	1.05878	0.13733	0.02693
0.97198	1.21129	1.15871	1.44601	0.91451	1.30078	1.61104	1.09485	0.98517	1.22343	0.95839	1.00545	1.00434	0.96057	0.90854	1.05601	1.12478	0.81455	0.84422	0.9499	1.1382	0.96134	1.45548	1.05485	1.08659	0.97216	4	1.08512	0.19415	0.03808
1.09617	1.39778	1.29389	1.86306	1.03679	1.28954	1.72913	1.22112	1.21386	1.4777	1.04389	0.96148	1.02474	1.04791	1.45269	1.1859	1.18142	0.97164	1.07232	0.9598	1.229	1.03584	1.59896	1.10314	1.59083	1.19336	8	1.24123	0.24669	0.04838
1.51921	1.45738	1.4699	2.10582	1.13942	1.46376	1.76181	1.37953	1.59686	1.88722	1.05893	1.04418	1.18293	1.23102	1.82543	1.11045	1.2317	1.14819	1.11708	0.99644	1.41873	1.20383	1.96091	1.11666	2.04763	1.22504	12	1.41154	0.33457	0.06561
1.68109	1.93234	1.68076	2.40595	1.18255	1.58156	1.81789	1.4623	1.80684	2.03143	1.056	1.21595	1.19927	1.14519	2.0866	1.30974	1.2853	1.32951	1.16089	1.01736	1.494	1.29817	2.61753	1.15224	2.33916	1.19758	16	1.5572	0.4507	0.08839
1.59775	1.98943	1.73563	2.18901	1.16998	1.60914	2.00051	1.53613	1.9095	1.73191	1.13483	1.26709	1.0707	1.2568	2.06876	1.41066	1.26482	1.28962	1.18712	1.00352	1.31806	1.40456	3.00932	1.22741	2.15708	1.17717	20	1.56602	0.46463	0.09112
1.73404	1.9411	1.99215	1.64776	1.04501	1.59137	2.01166	1.61769	1.90369	1.6191	1.25044	1.32041	1.08348	1.21514	1.78666	1.4163	1.26873	1.27944	1.23094	1.00014	1.41113	1.35786	2.83192	1.21798	2.37062	1.14108	24	1.54946	0.43585	0.08548
1.69654	1.81888	1.81461	1.44871	1.10256	1.47615	1.88913	1.5461	1.93864	1.54791	1.16708	1.35647	1.0691	1.14948	1.62352	1.39122	1.23914	1.18656	1.29705	1.03684	1.24734	1.36398	3.01436	1.21975	2.46542	1.18796	28	1.51133	0.45246	0.08873
1.64145	1.63408	1.6944	1.23673	1.1472	1.28991	1.7537	1.6152	2.02784	1.50614	1.20065	1.40418	1.14585	1.15774	1.91944	1.36257	1.1743	1.12648	1.27028	1.05304	1.2157	1.30549	2.33511	1.22948	2.46182	1.35375	32	1.47164	0.37519	0.07358
1.60762	1.56201	1.6569	1.03417	1.08723	1.30391	1.76835	1.56623	2.00218	1.3572	1.10982	1.47393	1.2143	1.17	1.36515	1.34408	1.12652	1.09884	1.24229	0.99684	1.16247	1.3098	2.01086	1.13923	2.37119	1.24952	36	1.39733	0.34116	0.06691
1.69775	1.33426	1.78742	1.18857	1.24074	1.30215	1.5435	1.77203	1.81211	1.48313	1.16186	1.16149	1.17848	1.09194	1.46938	1.27047	1.09128	1.25566	1.34003	0.97855	1.16732	1.12763	1.79871	1.18869	2.37869	1.20226	46	1.38554	0.3199	0.06274
2.42876	1.28618	2.08844	1.95234	1.10108	1.14248	1.61712	1.80423	1.61554	1.28245	1.07405	1.08128	1.1723	0.96415	1.61669	1.24383	0.99185	1.31609	1.36499	0.99244	0.9433	1.14411	2.16423	1.15741	2.33037	1.23882	56	1.42748	0.44396	0.08707
2.66478		2.15237	1.68396	1.09693	1.23317	1.61691	1.74967	1.5864	1.06046	1.11866	1.58807	1.27037	0.91688	1.26236	1.16655	1.03464	1.30349	1.35401	1.02847	0.90261	1.00171	1.5233	1.13936	2.19642	1.19871	66	1.39401	0.43635	0.08727
2.09511		2.07213	1.16518	1.18255	1.20939	1.73962	1.44768	1.45371	1.20699	1.01076	1.35319	1.19977	1.07639	0.76274	1.12608	1.08889	1.4337	1.34545	1.10271	1.00105	0.96558	1.73769	1.08668	2.40592	1.20515	76	1.33896	0.39355	0.07871
2.26129		1.89771	1.00334	1.28646	1.29974	1.72672	1.47784	1.49236	1.12036	1.00036	0.93737	1.21645	0.94397	0.65441	1.20193	1.09915	1.42562	1.14577	1.15234	1.06017	0.99768	1.88797	1.16181	2.4709	1.30157	86	1.32893	0.42815	0.08563

## Sheet: normalized_contractile_moment
																										time [min]	mean	std	SEM
0.89424	0.68535	0.9536	1.15079	1.10881	0.96942	0.99343	1.13575	1.18694	1.18185	0.72135	1.03883	0.96994	0.99002	1.10102	1.02381	0.95665	0.96404	0.92324	0.96794	0.97576	1.07964	1.16481	0.89973	1.1704	1.16727	-24	1.01441	0.13132	0.02575
0.99701	0.745	0.88575	0.74652	1.08885	1.02288	0.96211	1.05327	0.82901	0.96933	0.91876	1.06272	1.04278	1.07435	0.88475	1.05241	0.9054	1.04478	1.01587	0.95898	0.9321	1.06428	1.06521	1.01107	0.91997	0.94351	-20	0.9691	0.0959	0.01881
1.06098	0.81771	0.94933	0.90349	0.94123	--	1.02424	0.90999	0.80379	0.827	1.00345	0.98927	1.04142	1.03867	1.05732	0.96287	0.84915	1.06075	1.04963	1.02046	0.98745	1.0088	0.959	1.00605	0.98352	0.94528	-16	0.96803	0.0781	0.01562
1.06062	0.99873	1.05429	1.26054	0.92393	1.01282	1.01784	0.90128	0.98267	0.87725	1.14197	0.99581	0.9108	1.15438	0.92047	0.97057	0.95716	1.07586	1.07533	0.99949	0.98147	0.98434	0.95016	0.97253	0.89325	0.95163	-12	1.00097	0.08851	0.01736
1.0308	1.31399	1.08715	1.11643	0.92886	1.02491	0.97192	0.92187	1.11006	0.99729	1.15384	0.95016	0.98082	0.9289	0.96123	0.9408	1.10184	0.92737	0.99377	1.01965	1.04146	0.94464	1.0052	1.09679	0.91568	0.97664	-8	1.017	0.09216	0.01807
0.95636	1.43922	1.06989	0.82223	1.00832	0.96997	1.03045	1.07785	1.08753	1.14728	1.06064	0.96321	1.05423	0.81368	1.07522	1.04954	1.22979	0.9272	0.94216	1.03349	1.08176	0.91831	0.85562	1.01384	1.11717	1.01566	-4	1.02926	0.12777	0.02506
0.86429	1.4026	0.94126	0.68038	0.93676	1.01826	1.07921	0.73438	0.83661	1.01822	1.19563	1.03605	1.06203	1.00922	0.79173	1.06563	1.42384	0.86454	0.95726	0.97193	1.10202	0.89512	1.40986	1.06749	1.45217	0.89276	4	1.02728	0.20752	0.0407
1.11544	1.54716	0.98752	1.46271	1.06676	1.01189	1.40693	0.83074	1.34959	1.53045	1.33438	1.18743	1.26056	1.17164	1.39855	1.26406	1.58563	1.0936	1.21088	1.07597	1.2151	1.03295	1.88516	1.1175	2.2349	1.13289	8	1.28886	0.29813	0.05847
1.45244	1.86658	1.21951	2.62759	1.26909	1.25261	1.47064	1.22145	1.70453	1.99488	1.43063	1.48348	1.22939	1.36935	1.84082	1.19403	1.65185	1.34771	1.32318	1.04651	1.33052	1.31054	3.00173	1.14693	3.13482	1.18107	12	1.58084	0.5515	0.10816
1.53462	2.15524	1.25094	3.19013	1.36601	1.37661	1.63126	1.4394	1.79683	2.09954	1.35788	1.23783	1.33274	1.18331	2.1865	1.39044	1.75234	1.47251	1.29599	1.09454	1.32719	1.42253	3.76669	1.11381	3.32106	1.13489	16	1.70119	0.70829	0.13891
1.4242	2.27935	1.23908	2.94265	1.33011	1.41484	1.69509	1.43611	1.80445	1.74293	1.35122	0.81197	1.23643	1.28457	2.09295	1.3892	1.82298	1.54188	1.41814	1.09314	1.32071	1.52145	3.44124	1.12858	3.24817	1.09837	20	1.65807	0.65583	0.12862
1.35117	2.05381	1.23374	2.26029	1.19396	1.29093	1.7453	1.43462	1.73636	1.70511	1.38058	0.79249	1.19177	1.25524	1.95864	1.37956	1.82392	1.52099	1.39519	1.095	1.29978	1.54006	3.30273	1.22169	3.47487	1.07955	24	1.60451	0.62014	0.12162
1.2132	1.85569	1.27769	2.14853	1.21521	1.14836	1.63709	1.3464	1.67405	1.47018	1.18712	1.04341	1.24877	1.19842	1.55189	1.34645	1.73233	1.47277	1.41273	1.10632	1.27042	1.61404	2.91891	1.14208	3.40492	1.1233	28	1.52924	0.55197	0.10825
1.15829	1.78246	1.21417	2.07967	1.21081	0.97385	1.59329	1.19693	1.6434	1.39696	1.11815	1.37905	1.39018	1.11043	1.84647	1.3365	1.71611	1.42803	1.31385	1.1747	1.26791	1.55205	2.97195	1.07181	3.32401	1.36772	32	1.5238	0.54795	0.10746
1.13647	1.64993	1.09776	1.85363	1.14728	0.94892	1.54589	1.09347	1.70127	1.1899	0.90921	1.38672	1.4154	1.20626	1.50611	1.33775	1.70803	1.3247	1.27829	1.09291	1.22619	1.48512	2.34673	1.12766	3.0937	1.21626	36	1.42406	0.4624	0.09068
1.08887	1.36588	1.12065	1.83378	1.17916	1.06877	1.52504	1.18254	1.74892	1.12295	1.04676	1.22825	1.33749	1.14184	1.46672	1.22007	1.65898	1.52795	1.46642	1.01275	1.23345	1.37241	1.9234	0.9479	3.21115	1.24009	46	1.39508	0.45147	0.08854
1.26221	1.28512	1.01474	3.29123	1.0619	0.9697	1.48846	1.36253	1.61735	0.815	1.27567	1.60364	1.49291	0.98679	1.50669	1.23359	1.55489	1.49883	1.49254	1.02945	1.09752	1.455	2.52905	1.0402	3.20984	1.42335	56	1.48455	0.61642	0.12089
1.0952		1.18618	2.20326	1.07966	1.06905	1.38293	1.18996	1.62195	0.94395	1.36454	2.20109	1.23744	0.95123	1.1559	1.22916	1.57452	1.38235	1.55433	1.10485	1.06122	1.39229	1.83012	1.04678	3.03179	1.31062	66	1.40802	0.47839	0.09568
0.87359		1.16092	1.55654	1.10418	1.16267	1.36185	1.48103	1.52237	1.45382	1.30503	2.15762	1.31342	1.10219	0.63187	1.26212	1.52711	1.55631	1.606	1.21285	1.12929	1.39669	2.35831	1.09201	3.13023	1.01928	76	1.41909	0.50624	0.10125
0.82314		1.1796	1.78674	1.21984	1.09241	1.50524	1.60429	1.45177	1.37129	1.26404	1.17891	1.04543	1.01849	0.41842	1.17864	1.51335	1.5035	1.37792	1.23327	1.25647	1.3747	2.53849	1.05445	2.9738	1.28524	86	1.36998	0.5009	0.10018
