# Supplementary material for: Human endothelial cells display a rapid tensional stress increase in response to tumor necrosis factor-α
Source: PLoS One. 2022 Jun 24;17(6):e0270197. doi: 10.1371/journal.pone.0270197 (PMC9232152; doi:10.1371/journal.pone.0270197)
Supplement: S2 File — (ZIP) [file pone.0270197.s008.zip › Single_cells_TNF_alpha_unnormalized(S5FigC,D).xlsx]

## Sheet: traction_stress_absolute
																										time [min]	mean	std	SEM
222.35	224.34	360.55	180.47	298.34	315.15	259.05	339.4	515.88	398.44	249.49	340.81	300.15	229.73	162.65	232.94	213.39	221.61	378.67	365.34	429.22	329.53	144.84	191.45	225.09	211.65	-24	282.328	90.5119	17.7508
248.42	229.34	359.52	184.2	315.09	311.42	260.92	294.73	435.36	318.13	272.83	444.33	311.14	209.54	123.21	230.6	209.37	234.22	377.39	352.61	427.09	326.09	131.53	187.68	194.76	205.23	-20	276.721	88.5918	17.3743
254.51	210.02	371.84	197.68	295.47		285.52	294.3	367.99	267.16	277.48	407.92	342.76	207	145.84	201.13	166.51	231.74	379.19	360.38	446.39	329.41	127.35	209.82	201.71	203.8	-16	271.317	86.34	17.268
258.48	248.07	371.62	250.2	299.17	332.57	305.5	322.21	436.52	285.39	292.31	389.49	340.92	216.62	132.96	228.24	163.35	240.17	391.4	390.63	500.87	342.85	153.75	262.26	192.73	207.57	-12	290.61	90.2859	17.7065
276.73	265.91	370.03	289.96	286.7	339.01	289.86	408.17	506.56	317.84	300.13	405.95	339.52	195.64	130.79	210.81	172.56	208.28	344.82	386.95	542.28	344.36	159.61	260.61	202.61	218.68	-8	299.014	101.131	19.8333
277.26	274.95	366.55	382.63	285.98	344.37	315.46	433.91	525.4	379.39	263.22	385.85	318.49	184.29	138.7	236.38	179.78	201.21	342.84	380.99	559.05	308.94	139.3	281.01	232.37	220.08	-4	306.092	105.516	20.6933
249.11	293.26	424.88	357.92	271.42	427.31	460.84	381.87	457.73	400.95	264.43	397.88	326.91	198.97	126.31	235.86	207.14	181.54	311.56	354.14	551.06	317.43	207.74	244.87	226.24	205.29	4	310.872	104.739	20.5409
280.94	338.41	474.45	461.15	307.71	423.62	494.62	425.91	563.98	484.28	288.02	380.48	333.55	217.06	201.96	264.87	217.57	216.55	395.74	357.83	595.02	342.03	228.22	256.08	331.23	252	8	351.28	111.98	21.9612
389.36	352.84	538.99	521.24	338.17	480.85	503.97	481.16	741.93	618.49	292.17	413.21	385.04	254.99	253.78	248.02	226.83	255.9	412.26	371.49	686.88	397.5	279.88	259.22	426.34	258.69	12	399.585	140.744	27.6023
430.85	467.83	616.31	595.53	350.97	519.55	520.01	510.03	839.49	665.75	291.36	481.18	390.36	237.21	290.09	292.53	236.7	296.31	428.43	379.29	723.32	428.65	373.6	267.48	487.04	252.89	16	437.414	157.641	30.9159
409.49	481.65	636.43	541.83	347.24	528.61	572.25	535.78	887.19	567.59	313.11	501.42	348.51	260.33	287.61	315.07	232.93	287.42	438.11	374.13	638.14	463.78	429.52	284.93	449.13	248.58	20	437.722	152.503	29.9082
444.42	469.95	730.49	407.86	310.15	522.77	575.44	564.23	884.49	530.62	345.01	522.52	352.67	251.7	248.39	316.33	233.65	285.15	454.28	372.87	683.2	448.36	404.2	282.74	493.59	240.96	24	437.54	162.402	31.8497
434.81	440.36	665.39	358.59	327.23	484.92	540.39	539.26	900.73	507.29	322.01	536.79	347.99	238.1	225.71	310.73	228.2	264.45	478.68	386.55	603.9	450.38	430.24	283.15	513.33	250.86	28	425.771	156.417	30.6759
420.69	395.62	621.31	306.12	340.48	423.74	501.65	563.36	942.17	493.6	331.27	555.67	372.97	239.81	266.85	304.33	216.26	251.06	468.8	392.59	588.58	431.07	333.29	285.41	512.58	285.87	32	417.121	157.127	30.8151
412.02	378.17	607.56	255.98	322.68	428.34	505.84	546.28	930.25	444.79	306.21	583.27	395.25	242.35	189.79	300.2	207.46	244.9	458.47	371.64	562.81	432.49	287.01	264.46	493.71	263.86	36	401.377	162.447	31.8584
435.12	323.03	655.42	294.2	368.24	427.76	441.52	618.06	841.94	486.06	320.57	459.63	383.59	226.18	204.28	283.76	200.97	279.85	494.54	364.82	565.16	372.34	256.73	275.94	495.27	253.88	46	397.264	153.355	30.0754
622.47	311.39	765.8	483.25	326.79	375.31	462.58	629.29	750.61	420.29	296.34	427.89	381.58	199.71	224.76	277.81	182.66	293.32	503.75	370	456.7	377.78	308.9	268.68	485.21	261.6	56	402.48	155.858	30.5662
682.96		789.24	416.82	325.56	405.1	462.52	610.26	737.07	347.54	308.65	628.44	413.5	189.92	175.5	260.55	190.54	290.51	499.7	383.43	437	330.76	217.42	264.49	457.32	253.13	66	403.117	173.824	34.7648
536.96		759.82	288.41	350.97	397.29	497.62	504.93	675.42	395.56	278.88	535.49	390.52	222.96	106.04	251.51	200.53	319.53	496.54	411.11	484.66	318.83	248.02	252.26	500.94	254.49	76	387.172	154.659	30.9318
579.55		695.86	248.35	381.81	426.97	493.93	515.45	693.38	367.17	276.01	370.94	395.95	195.53	90.979	268.45	202.42	317.73	422.85	429.61	513.28	329.43	269.47	269.7	514.47	274.85	86	381.766	150.479	30.0959

## Sheet: contractile_moment_absolute
																										time [min]	mean	std	SEM
-1.0163e-11	-6.102e-12	-1.608e-11	-3.2588e-12	-1.461e-11	-1.0499e-11	-8.529e-12	-1.7598e-11	-1.4172e-11	-7.1253e-12	-8.9937e-12	-3.9261e-12	-7.3455e-12	-5.1562e-12	-2.6503e-12	-2.6503e-12	-1.3172e-11	-1.5155e-11	-1.1355e-11	-1.7422e-11	-2.497e-11	-2.7552e-11	-1.7922e-11	-4.8102e-12	-1.5596e-11	-7.1453e-12	-24	-1.13061e-11	6.60811e-12	1.29596e-12
-1.1331e-11	-6.6331e-12	-1.4936e-11	-2.114e-12	-1.4347e-11	-1.1078e-11	-8.2601e-12	-1.632e-11	-9.8983e-12	-5.844e-12	-1.1455e-11	-4.0164e-12	-7.8971e-12	-5.5954e-12	-2.1297e-12	-2.1297e-12	-1.354e-11	-1.4343e-11	-1.2306e-11	-1.917e-11	-2.4739e-11	-2.6319e-11	-1.7667e-11	-4.3989e-12	-1.7526e-11	-5.6164e-12	-20	-1.11389e-11	6.63999e-12	1.30221e-12
-1.2058e-11	-7.2804e-12	-1.6008e-11	-2.5585e-12	-1.2402e-11		-8.7935e-12	-1.41e-11	-9.5972e-12	-4.9859e-12	-1.2511e-11	-3.7388e-12	-7.8868e-12	-5.4096e-12	-2.5451e-12	-2.5451e-12	-1.2388e-11	-1.3452e-11	-1.2494e-11	-1.9807e-11	-2.6325e-11	-2.7882e-11	-1.6746e-11	-3.9603e-12	-1.7439e-11	-6.0044e-12	-16	-1.11567e-11	6.95452e-12	1.3909e-12
-1.2054e-11	-8.8921e-12	-1.7778e-11	-3.5696e-12	-1.2174e-11	-1.0969e-11	-8.7385e-12	-1.3965e-11	-1.1733e-11	-5.2889e-12	-1.4238e-11	-3.7635e-12	-6.8976e-12	-6.0122e-12	-2.2157e-12	-2.2157e-12	-1.2487e-11	-1.5163e-11	-1.2672e-11	-2.0292e-11	-2.5784e-11	-2.7713e-11	-1.634e-11	-3.9238e-12	-1.6858e-11	-5.4533e-12	-12	-1.14304e-11	6.81016e-12	1.33558e-12
-1.1715e-11	-1.1699e-11	-1.8332e-11	-3.1615e-12	-1.2239e-11	-1.11e-11	-8.3443e-12	-1.4284e-11	-1.3254e-11	-6.0126e-12	-1.4386e-11	-3.591e-12	-7.4279e-12	-4.8379e-12	-2.3138e-12	-2.3138e-12	-1.2104e-11	-1.7455e-11	-1.0923e-11	-1.8753e-11	-2.6304e-11	-2.9407e-11	-1.5681e-11	-4.1511e-12	-1.9012e-11	-5.5902e-12	-8	-1.17074e-11	7.09598e-12	1.39164e-12
-1.0869e-11	-1.2814e-11	-1.8041e-11	-2.3284e-12	-1.3286e-11	-1.0505e-11	-8.8468e-12	-1.6701e-11	-1.2985e-11	-6.9169e-12	-1.3224e-11	-3.6403e-12	-7.9838e-12	-4.2378e-12	-2.5882e-12	-2.5882e-12	-1.3503e-11	-1.9482e-11	-1.0921e-11	-1.7779e-11	-2.6661e-11	-3.0545e-11	-1.5244e-11	-3.5334e-12	-1.7574e-11	-6.8203e-12	-4	-1.19084e-11	7.24208e-12	1.42029e-12
-9.8227e-12	-1.2488e-11	-1.5872e-11	-1.9267e-12	-1.2343e-11	-1.1028e-11	-9.2654e-12	-1.1379e-11	-9.9891e-12	-6.1388e-12	-1.4907e-11	-3.9156e-12	-8.0429e-12	-5.2562e-12	-1.9058e-12	-1.9058e-12	-1.371e-11	-2.2556e-11	-1.0183e-11	-1.8064e-11	-2.5073e-11	-3.1117e-11	-1.4859e-11	-5.8222e-12	-1.8504e-11	-8.8655e-12	4	-1.17285e-11	7.19677e-12	1.4114e-12
-1.2677e-11	-1.3775e-11	-1.6652e-11	-4.1421e-12	-1.4056e-11	-1.0959e-11	-1.2079e-11	-1.2872e-11	-1.6114e-11	-9.227e-12	-1.6637e-11	-4.4877e-12	-9.5464e-12	-6.1021e-12	-3.3665e-12	-3.3665e-12	-1.6263e-11	-2.5119e-11	-1.2881e-11	-2.285e-11	-2.7757e-11	-3.431e-11	-1.7147e-11	-7.785e-12	-1.9371e-11	-1.3644e-11	8	-1.39687e-11	7.59164e-12	1.48884e-12
-1.6507e-11	-1.6619e-11	-2.0564e-11	-7.4408e-12	-1.6722e-11	-1.3566e-11	-1.2626e-11	-1.8926e-11	-2.0352e-11	-1.2027e-11	-1.7837e-11	-5.6066e-12	-9.3103e-12	-7.1318e-12	-4.4311e-12	-4.4311e-12	-1.5362e-11	-2.6168e-11	-1.5874e-11	-2.4969e-11	-2.6997e-11	-3.7569e-11	-2.1755e-11	-1.2396e-11	-1.9881e-11	-1.9138e-11	12	-1.63156e-11	7.73862e-12	1.51767e-12
-1.7441e-11	-1.9189e-11	-2.1094e-11	-9.0338e-12	-1.7999e-11	-1.4909e-11	-1.4005e-11	-2.2303e-11	-2.1454e-11	-1.2658e-11	-1.693e-11	-4.6782e-12	-1.0093e-11	-6.1629e-12	-5.2632e-12	-5.2632e-12	-1.7889e-11	-2.776e-11	-1.7344e-11	-2.4456e-11	-2.8236e-11	-3.7475e-11	-2.3614e-11	-1.5555e-11	-1.9307e-11	-2.0275e-11	16	-1.73226e-11	7.83779e-12	1.53712e-12
-1.6186e-11	-2.0294e-11	-2.0894e-11	-8.333e-12	-1.7526e-11	-1.5323e-11	-1.4553e-11	-2.2252e-11	-2.1545e-11	-1.0508e-11	-1.6847e-11	-3.0687e-12	-9.3636e-12	-6.6903e-12	-5.038e-12	-5.038e-12	-1.7873e-11	-2.8879e-11	-1.8161e-11	-2.6761e-11	-2.82e-11	-3.7292e-11	-2.5256e-11	-1.4211e-11	-1.9563e-11	-1.983e-11	20	-1.72879e-11	8.27094e-12	1.62206e-12
-1.5356e-11	-1.8286e-11	-2.0804e-11	-6.4007e-12	-1.5732e-11	-1.3981e-11	-1.4984e-11	-2.2229e-11	-2.0732e-11	-1.028e-11	-1.7213e-11	-2.9951e-12	-9.0254e-12	-6.5375e-12	-4.7147e-12	-4.7147e-12	-1.7749e-11	-2.8894e-11	-1.7915e-11	-2.6328e-11	-2.8248e-11	-3.6701e-11	-2.5565e-11	-1.3639e-11	-2.1177e-11	-2.1214e-11	24	-1.69775e-11	8.40918e-12	1.64918e-12
-1.3788e-11	-1.6522e-11	-2.1545e-11	-6.0842e-12	-1.6012e-11	-1.2437e-11	-1.4055e-11	-2.0862e-11	-1.9988e-11	-8.8636e-12	-1.4801e-11	-3.9434e-12	-9.4571e-12	-6.2416e-12	-3.7356e-12	-3.7356e-12	-1.7323e-11	-2.7443e-11	-1.7347e-11	-2.6659e-11	-2.854e-11	-3.5872e-11	-2.6793e-11	-1.2054e-11	-1.9797e-11	-2.0787e-11	28	-1.63341e-11	8.47021e-12	1.66114e-12
-1.3164e-11	-1.587e-11	-2.0474e-11	-5.8892e-12	-1.5954e-11	-1.0547e-11	-1.3679e-11	-1.8546e-11	-1.9622e-11	-8.4222e-12	-1.3941e-11	-5.2119e-12	-1.0528e-11	-5.7833e-12	-4.4447e-12	-4.4447e-12	-1.7195e-11	-2.7186e-11	-1.682e-11	-2.4793e-11	-3.0304e-11	-3.5801e-11	-2.5764e-11	-1.2273e-11	-1.8579e-11	-2.0293e-11	32	-1.59819e-11	8.24615e-12	1.6172e-12
-1.2916e-11	-1.469e-11	-1.8511e-11	-5.2491e-12	-1.5117e-11	-1.0277e-11	-1.3272e-11	-1.6943e-11	-2.0313e-11	-7.1738e-12	-1.1336e-11	-5.2409e-12	-1.0719e-11	-6.2824e-12	-3.6254e-12	-3.6254e-12	-1.7211e-11	-2.7058e-11	-1.5603e-11	-2.4122e-11	-2.8194e-11	-3.4623e-11	-2.4653e-11	-9.6911e-12	-1.9547e-11	-1.8887e-11	36	-1.51877e-11	8.10282e-12	1.58909e-12
-1.2375e-11	-1.2161e-11	-1.8897e-11	-5.1929e-12	-1.5537e-11	-1.1575e-11	-1.3093e-11	-1.8323e-11	-2.0882e-11	-6.7702e-12	-1.3051e-11	-4.642e-12	-1.0129e-11	-5.9469e-12	-3.5306e-12	-3.5306e-12	-1.5697e-11	-2.6281e-11	-1.7997e-11	-2.7672e-11	-2.6126e-11	-3.4828e-11	-2.2782e-11	-7.9429e-12	-1.6431e-11	-1.9604e-11	46	-1.50384e-11	8.20493e-12	1.60912e-12
-1.4345e-11	-1.1442e-11	-1.7111e-11	-9.3201e-12	-1.3992e-11	-1.0502e-11	-1.2779e-11	-2.1112e-11	-1.9311e-11	-4.9136e-12	-1.5905e-11	-6.0607e-12	-1.1306e-11	-5.1394e-12	-3.6268e-12	-3.6268e-12	-1.5871e-11	-2.4632e-11	-1.7654e-11	-2.8165e-11	-2.6557e-11	-3.099e-11	-2.4153e-11	-1.0444e-11	-1.8031e-11	-1.9596e-11	56	-1.52533e-11	7.6949e-12	1.50909e-12
-1.2447e-11		-2.0002e-11	-6.2392e-12	-1.4226e-11	-1.1578e-11	-1.1873e-11	-1.8438e-11	-1.9366e-11	-5.691e-12	-1.7013e-11	-8.3187e-12	-9.3713e-12	-4.9542e-12	-2.7824e-12	-2.7824e-12	-1.5814e-11	-2.4943e-11	-1.6282e-11	-2.9331e-11	-2.8502e-11	-2.9965e-11	-2.3112e-11	-7.5577e-12	-1.8145e-11	-1.8509e-11	66	-1.50897e-11	8.12339e-12	1.62468e-12
-9.9284e-12		-1.9576e-11	-4.4078e-12	-1.4549e-11	-1.2592e-11	-1.1692e-11	-2.2948e-11	-1.8177e-11	-8.765e-12	-1.6271e-11	-8.1544e-12	-9.9467e-12	-5.7404e-12	-1.521e-12	-1.521e-12	-1.6238e-11	-2.4192e-11	-1.8331e-11	-3.0306e-11	-3.1288e-11	-3.1887e-11	-2.3185e-11	-9.7389e-12	-1.8929e-11	-1.911e-11	76	-1.55598e-11	8.6893e-12	1.73786e-12
-9.355e-12		-1.9891e-11	-5.0597e-12	-1.6073e-11	-1.1831e-11	-1.2923e-11	-2.4858e-11	-1.7334e-11	-8.2674e-12	-1.576e-11	-4.4555e-12	-7.9172e-12	-5.3045e-12	-1.0072e-12	-1.0072e-12	-1.5164e-11	-2.3974e-11	-1.7709e-11	-2.6002e-11	-3.1815e-11	-3.5478e-11	-2.282e-11	-1.0483e-11	-1.8278e-11	-1.8155e-11	86	-1.52369e-11	9.07716e-12	1.81543e-12
