# Supplementary material for: Human endothelial cells display a rapid tensional stress increase in response to tumor necrosis factor-α
Source: PLoS One. 2022 Jun 24;17(6):e0270197. doi: 10.1371/journal.pone.0270197 (PMC9232152; doi:10.1371/journal.pone.0270197)
Supplement: S2 File — (ZIP) [file pone.0270197.s008.zip › Stained_cells_1h_TNF-alpha(Fig2B).xlsx]

## Sheet: average_traction_stress
Control	TNF-alpha
units Pa	units Pa
156.96	303.09
148.86	277.61
126.66	236.75
152.37	264.08
201.26	289.33
110.58	221.77
131.57	202.53
117.25	239.47
201.89	261.75
157.53	221.52
172.87	253.37
114.1	147.37
125.18	200.42
116.93	184.56
137.23	249.51
143.32	225.3
155.99	284.5
173.04	218.46
200.66	259.38
110.34	159.88
85.546	141.17
83.325	165.08

## Sheet: average_internal_normal_stress
Control	TNF-alpha
units Pa	units Pa
1922.62	2566.41
2018.5	3486.29
1770.44	2461.96
2343.83	3148.09
2403.66	2943.57
2029.19	3412.34
1705.3	2975.86
2561.53	4533.02
3342.17	4394.06
2414.34	3924.91
2249.21	3964.4
797.164	1860.66
1226.22	2749.96
1163.31	2771.33
1432.49	3478.73
1467.92	2948.46
1750.67	3810.8
1732.18	2838.83
2392.12	3224.77
1354.14	2286.88
1035.64	2250.49
1280.69	2882.37
